# Supplementary material for: Nuclear Wiskott–Aldrich syndrome protein co-regulates T cell factor 1-mediated transcription in T cells
Source: Genome Med. 2017 Oct 27;9:91. doi: 10.1186/s13073-017-0481-6 (PMC5660450; doi:10.1186/s13073-017-0481-6)
Supplement: Supplementary file 2 — Primer list. (XLSX 21 kb) [file 13073_2017_481_MOESM2_ESM.xlsx]

## Sheet: Sheet1
Gene name	Forward primer sequence 5' -> 3'	Reverse primer sequence 5' -> 3'
Abi1	GCACGGAAATAACCAGCCTG	GCTCTAGGGTTTTGTAAGGGG
Actl6b	TTCCACATCGACACCAATGC	GGACTTGACATGTTTGCTGTAGG
Adarb1	GCAGCAATGGTCACTCCAAG	GACAGCAGCATGTACTGTAAGC
Ago3	CAAGTGTCCTCGAAGAGTGAAC	CCACAGGAAGTGGATTGGC
Ajuba	TTACCAGGACGAGCTAACAGC	TAATCTTCTCTGGCCTCTGGC
Alms1	AGATCGGCAGAGTAGAAGGAAC	TCCTGTATCACTAGCAATGGAGA
Anapc13	GCTGCCATATGAGGATGTCG	GGTCTGTCCACTTCATCTCCTG
Ap1ar	AGGCAGTTAGCCTTACAAGAGG	TGCAATGATAGTGCTGAGCAA
Ap3m2	GCCGCTCTGTGTGTGATTACT	CGGTAAACGCTCAGGAGGTAG
Apbb2	CAGATGCCAAGAACAGCACG	CTTGATGTTGGCAGAGCCG
Arhgap21	CGATTGGAGCCGATGGATACC	CATCCTTGGGCATTACACTGAG
Arhgap26	GCTGCTGTTCTCAGGAATCTTG	CCCAATCTGCTCCTTTCGAAAC
Arid4a	ACACAACACAGTTGGTGCAAG	AGAGTTCTCTCATCACCGTCA
Arid5b	CCAGCTGTTGTGGGAAGAAAG	GAGACAGCGATGACCTCATC
B2m	GGAGAATGGGAAGCCGAACAT	ACCAGTCCTTGCTGAAGGAC
Bcl3	GTCCAGAATAACATAGCCGCTG	TGGTAATGTGGTGATGACAGCC
Bclaf1	AGACGACCTTATGGGTACAGAG	CCTCGTCTAGGACTCCTAGAG
Bdp1	AGCAGTGATGAAAAGACTGGTG	ACTGCCAGAAGGCTGAAC
Brip1	CAGCAATCTCTTAGTGAGAAGCC	AGGTTTGTGTCGCTGTAGG
Brwd1	CTGTTGCCGAAGAGGTTGGA	GCTGGCATATCTGTAGTAGGTGG
Camta1	GAGGTGCTACTGGCTCCTTC	CCCACTCCTTCTTGTCGGT
Capza1	CGGCTTCTGTACTGTTTACGC	GATCTCCAGCGACCATTCCAG
Casz1	CCCAGAGGGTGTCTACATGGT	GGGGCCGCTGTCATCTTTAG
Ccar1	ATTGCCCACAAGCCTTAGCC	TGTAGCTTTGTAACCACTCCTGT
Ccdc141	TTGGGGATTCTATTGTCCAAGGA	TCCACCATGAGTCTTCCAAATTC
Ccdc88a	GAGAACGAAATCTTCACTCCCC	GGTTCAAGAATACCCCATCCACT
Cct4	ACCACGTCGGTTGTCATCATT	CAGTTGCACAGGTCGAGACAT
Cdc42bpa	ATTGTGAAGCACCTTACATCCC	AACAGCTCCGATCAGAAAGAAC
Cdca2	AGAGCAGTTGGGAATTACACCT	GCAATGAATCGGATCAGGCAA
Cdk14	TCAAGCACCTGGACACAATTC	GGACCCTTTTGACTTGGTTGG
Cdk6	TGGACATCATTGGACTCCCAG	TCGATGGGTTGAGCAGATTTG
Cdyl	GCACTTGTGGTAGGCAAAGAT	GGCTCTTAGGCACGAGAATTTT
Celf2	TTGGATCATTCAGACCAGCC	GTAGACAGCTCCATAAGGCTC
Cenpe	CTCCGCCATACAAGGCTACAA	CCCTGGGTATAACTCCCAAACAA
Ckap2	AGCGAGTGCTTGGCTATTATC	GTTGAGGCTTTTACGCTGACG
Coro2a	AGGGGATCGGTATCATGCCAA	CATGGACACTGGCTCGATGAG
Crebbp	AAGAGCCCTCTGAACCAAGGA	CTGTGATGTGGCAGGACTACT
Crk	GAGAATCCGGGATAAGCCTGA	GGCGGAGGCAGGTCTATACT
Csrnp3	GCTGAGGACGAAGAATGTACAC	TTGTGACGACTGGACATCC
Ctif	AGCTGGATGGTAGCTGTTC	CACCACTGAAGGAATCAAAGG
Dcc	ACAGCAAAAGTTACGGTAGCAG	ATGGGTTCCCCAATGACTTCA
Deaf1	GAATCTGGGCACATGGATATGG	CCACTGATGTTGTGAAGACGTT
Dnah8	TCCTGCTACTTCCGTGACTGA	CTGCGAAATCCCGTCTGACA
Dnmbp	CACAGAGTGCGTTGCTTCAG	CAGGAACCCCGATAATGGTGA
Dtnb	TGGCCTTAACACGCTGGAC	TCCACGCTGATCTGGTGAGTA
Dync1h1	GTACCGCATCCAAGAGAAGC	TGTAGTCATTCACCGTTTCCAAC
Ebf4	CTCAGGAAGTCCAACTTCTTCC	TTGTCTTTTCCGTCCCAGG
Ecsit	AAGGATGAGCCGTGGTTG	TGCGTTCAGGAAGCTTGC
Elmo1	AGCTCCATGAACGAATACAGTCA	CACCATCTGAGTGAGAAGTGAGA
Ets1	GTCCCAAGCCTTGAAAGCTAC	CTCATTCACAGCCCACATCAC
Exosc10	CCGGTGTGAACAAGCATCAG	CGGAAAGTCTCCGATTTTGCC
Eya1	TCCACCACAGATTTATCCTTCC	GCTGTGGCTTGTTGCATTC
Farp1	GAAGACCGAAGCACGTCGTT	TGGTGTCGTTACACGTCAGC
Frmd4b	GTACACAAGGGGCAAATTGAAGT	ATGTTCCTGAAGGGTTTTGGTT
Fzr	GAAGGGGACTCAGTGACTTCC	CACGGCTACCAGATGACAACT
Gas7	GCTTTGATGATGGGTCTCACC	AGGGAATGTCACACAGTTGATG
Glis1	ACCTCAGGCTACGTTTGTGAA	GGCCTCGGTCTGGAAAGTC
Glis2	AAGGTGGACGGACGCTTTTC	CCATCCAAATAGCGAAGTGGC
Glis3	CCAGTATTGGAAGTCTTGCTAACAG	CATTGGCGAGTAACTGTCTCC
Gm13152	GCAGCAGTTGTTGTGCTGG	TGGATCCTTTGTGAGAGTCTCC
Grhl2	GGCCTGCTCTATGACTACTAC	TCCGCTCAAATTGATCTGGG
Gtf3c2	CCTCCTTTGCCTGGATTTGAG	TCTTGCTGTCCTACCACCTC
Hck	GTGAAGACCTCAGCTTCCAG	GGCTGATCCCCTTGAAGAAC
Hdac8	ACTATTGCCGGAGATCCAATGT	CCTCCTAAAATCAGAGTTGCCAG
Hist2h2bb	GCCGCAAGGAGAGCTATTC	TGCGCTCGAAGATATCGTTC
Hsf3	CCAGCCTCTACTCTGATGAG	CAGTTGTTGTTGTGCACAGTAC
Il17ra	ATGAGTGGATCTGTTGCCCTA	GAGAGAGCACAGGATTTCACAC
Ireb2	TTCTGCCTTACTCAATACGGGT	AGGGCACTTCAACATTGCTCT
Itgb3	CCACACGAGGCGTGAACTC	CTTCAGGTTACATCGGGGTGA
Kif16b	TGGGAAATTCTGGCGATTCTG	CTGTCCTGAAAGAGGCTTCATC
Kifap3	GCAAGCCTAAAGACCCACCTC	GAACCCCGAACCTTATCTGGA
Klf8	CTGGAGAGTGATTTCAACATGCC	GGAGGACGGATTGGAGCTT
Lck	TGGAGAACATTGACGTGTGTG	ATCCCTCATAGGTGACCAGTG
Lemd3	ACCTCGCGTACTTACGGAG	AAGCCCAGCAGCACTTTG
Lmcd1	AAATGCAGCCAGGAGGAG	TCTTATAGATGCGGATGCCG
Maz	GCCCCAGTTGCATCTGTCTT	CTTCGGAGGTTGTAGCCGTT
Med12l	GTCTACCCGCAGGACCCTAA	CTGAGCCATGTTCGTCTCCAG
Med24	GACATTCTCAACCTAGCAGAAGC	TCTGGGAACTAATGGCGTACT
Med27	CTTCATCGCGAACTTCCAGG	AGGATCCAGGCTTAGCAGC
Mef2c	ATCCCGATGCAGACGATTCAG	AACAGCACACAATCTTTGCCT
Meis1	ACACAGCTCACACCAACG	AGTGCTAAGAGAGGGAAGAGG
Mir6369	AGTTGGCTCAGTTCAGTGTTGG	GCCAACTAGGCTATCCTCTGC
Mkl1	CCCAAAGGTAGCAGACAGTTC	TGAGTGGGTGATATGGAGGTG
Mllt1	GAGAAGGTCATCTTCCGGC	GAAACAGGTCGTAGGTGAAGC
Myh10	TTGAAGGACCGCTACTATTCAGG	GGTGGCATCTCATGGCGTT
Myh9	GGCCCTGCTAGATGAGGAGT	CCGGCATAGTGGATAATGCAGA
Myo16	AGGGGACAGAATCTAGTGCTATC	CGTTGACATCTCCGCCTGA
Myo1b	TTAAACGAAAAGTTTGCGAGTCG	TTTCTCCCTCTTCGCTTCAAC
Nasp	GGGATATGCTGGATTTAGCCAAG	CAAGCCTGAAACTCCTCCAC
Ncor1	GACGACCTTCCTTGCTTTCAG	GTAAAACCGCAGCACTAACACG
Nebl	CGCTGCGGAAAAGTGGTGTA	CTGCTTTGGGTAGTGTGCATT
Nedd1	CTTGCGGAAGGGCAAAAGC	AGACCGATGAAGTCGTTTGGA
Nfatc2	CCACCACGAGCTATGAGAAGA	GTCAGCGTTTCGGAGCTTCA
Nsd1	CACTTGCTATGAAACAGGAGCC	GGCTGTTCTGGGTCCATTTC
Nsun3	ATCAATGAAGTGTTACCTCAGCC	AGCAGCACACAAGTCCAGG
Nusap1	GAAGGCTCTCTGTACCCTGTA	GTCTTGGTCAGTGAGCACTTATG
Palld	AGAAACTGAGGAGCCAAGAAGT	AGTGGATCTGAACGTCAGGAC
Pax3	TTATCAACGGCAGGCCTCTG	CCTGCACAGGATCTTAGAGACG
Peak1	AACGGGCTAACTGAAGTGC	CTGAGAGTCCTTCATGCTCC
Phlpp1	AGGGTCCCGGAGACGATAAG	AGGGCGGAGATGTCTTTTGC
Plcb1	TCCATCTTCGAGGAATGACTCC	CCGTCAGGTACGGTTTGCTT
Plcb4	AGTGCTAGAATGTTCCCTCATCA	GAAGCCGATATTCACCAGATCC
Pls1	AGGAGAGGACATTCCGCAACT	GGTACGGAGGCTTGTTCACC
Polq	CAGGAACAAACAAGCGAAGAG	TTCCAAGACGTGACCAAGC
Polr2b	ATGGCTTAACAGATCGTGACCT	GCGACATTCTCCTGTATAGGCA
Polr3a	GACAGCCATTGAGCATAACAAAG	CTGGGATGCGCTTAAACAAGT
Ppar	CTCCAAGAATACCAAAGTGCGA	GCCTGATGCTTTATCCCCACA
Pphln1	AGCCTGACTACAGGGACATGA	CCGACAGGGGATTCTCTGA
Prkca	TGAAAGACCACAAATTCATCGCC	ACGAACTCATGGCACCTCTTAT
Prkcb	GTGTCAAGTCTGCTGCTTTGT	GTAGGACTGGAGTACGTGTGG
Prpf39	CCTCAGGATTTTACAGGCTGG	AGCAATACGGGTAGTGTACGA
Ptk2b	AGGTATGACCTTCAAATCCGC	AATCTCCTGAGCTCCAGACAG
Rad50	TGATAAGTTGTCTTGGGGTTTCC	CTGTGTCTGACGCACCTGT
Rad51b	GGTGTCCACGAGCTTCTTC	ACAGGAATGCCGGTGAGAG
Rad51d	GGTGACTGAAATTGTGGGTGG	ACGCCGTCATTCCTCCATTG
Rbfox2	GCCACACACTCAGGACTATG	AGATCCATTCTGGTTGCTGG
Rbm20	TTCCCCTCAACCGCAATCG	TCCACTGAAGGTATGAACTACCA
Rcor1	GCTATCGCCAAAGAGAAGCAC	TACAGTCCACTCATCTGGAAAGG
Ripk2	ATGCCACCTGAGAACTATGAGC	GCAAAGGATTGGTGACCTCTT
Rngtt	TGTAAAGGACATGGCGAATGC	GGTGCAGTGAACACCTATAAGTT
Rprd1b	GCGGCGAGTTCATACAGCA	GAGTAGCTTCCAGGGTAGTCA
Rprd2	GAATCATTTGCTGATGTGCTTCC	CTCTCAATGCCACAATCATGTCT
Runx3	CAGGTTCAACGACCTTCGATT	GTGGTAGGTAGCCACTTGGG
Rxrg	CATCTACACCTGTCGGGATAACA	CATGTCTTCGTGGCTACTACTG
Sbno2	AGAGCAGCGACTTTCCTCAG	CCCACTAGGTATGAACAGCTTG
Scaf8	GATATGGCGGCAGGGATTCC	AGGACTTTGTAGGATCTGAGCA
Schip1	AAGTTGGCACTCGGAAGC	CAAAGCATATCTGGAGGTTCATCC
Sec24a	TCCTGTCCACAATACACTGATGT	GAACCACCGTAGTTCGACTGT
2010-09-01	GACCATTGTAAATACAGTGGGCT	AGAGCACGCTTGATCTTCAGT
2002-09-01	GATGGTGGTTGGTGAATCTGG	CAGTCGAAGCCTCTATCTGGAC
Sesn1	CCCCTCCATTATCGGCACTAC	GCCTATGGGCTAACACTTTGT
Sh3kbp1	TGCCATGTTCTCACCAAGGC	AACCTGCACCATGTTGCTCC
Shroom3	AGAACGTTCGGGTTCCATG	CCCTACCTTGAAGGAGCAAG
Shroom4	CGCACTCATGGCATGTAGC	CTTCTCAGTGCTGCAATGCC
Sirt6	CTGAGAGACACCATTCTGGACT	GGTTGCAGGTTGACAATGACC
Skap1	AGGTACTGTTGGGATTTTCAGC	CCCTCGTCCTGATAATCTGACC
Slc30a4	AAGCGCCTCAAATCCCTGC	CCACCACGACTCGAAGTTTATT
Snca	GGGAGTCCTCTATGTAGGTTCC	TGTCACACCAGTCACCACTG
Sntb1	ATGTCACCCGGAACATGACC	GTGGCAGAGTCCTTACTTCTCA
Snx9	GCCTGGAATGCTCCCAAAC	TCGTCATCATCACCAGTTGCT
Sox5	TTTTCCCAACAAGCCTCACTC	TTGCCATCGACTTCCATTGTG
Sp1	AGGGTCCGAGTCAGTCAGG	CTCGCTGCCATTGGTACTGTT
Sptbn4	GAACACTGGATAGCCGAGAAGG	CTGCGGTTCCTGTCTCACT
Stat4	GCACTCAGTAAGATGACGCAG	CCAGTAGGGTAAAGCAGTTCTG
Stau1	AGGACTCTGCAGAGTGAACC	CCGCTTCAGCGCAATTTCA
Stau2	GAATGGGCTCGCTATGAAAAGG	TGGGCAATGATACCTCTGATTGT
Supt20	AAAGAACCCGAGGTTAAGCAG	TCATAAGGCAATCGGATGGTCT
Sycp1	CAGAGCCAATGAGCAGACTG	TGAATGGCTTTTCGCTGGG
Tada1	AAGTTGTGGTTCAAGCAGAAGA	CAGGGCAAAGATCCAGCAC
Taf1b	CTTCCTGCCACAATGTCACAG	CCTTTCTCATGCTTGCTTCTCTG
Tcea1	AGAATTGGAATGTCTGTCAATGCC	GGGTCTTTATCAGTTGATGGTCC
Tcf12	CGCGATAGGGACCGACAAG	ACCCGCTGAACTGACTACTTC
Tfdp2	CTGGGTTCCCAGTGATAGAAAAC	ATTGTATGACGTTGTGCCTTTCC
Tfec	GGTCTCACGGATGCTCCTTG	TCCAGCGCATATCAGGATCATTA
Thrb	CCAGAGGTACACGAAGTGTGC	AGGTTTCCAGGGTAACTACAGG
Tmem189	TCCAGGAGTGGTGTTCCGT	CCAGGATCACGAGGGGTGT
Tmod3	CCACGGGACCCTTTGATAG	TCTGTAAGAGTCTGCGCTGG
Tnik	GGTCGTCATGTCAAAACGGG	CACTTTGTGCTGGTGCAGG
Top2b	CATGCATAACATTCCAGCCAG	CCCATTAAACATGACCTTGACTCC
Trim50	CCCATTTGCCTGGAGGTCTTC	CAGGACAGCATAGCTCGGAG
Trp53bp2	GAGAACGACTGCCATTTAGCC	ACACTTGGATCTTGGGATCTCG
Tshz2	GCAGAAAACGAGTCTCTCCTG	GTTTGGGGTGAGTGTTTGCTT
Tulp3	GGTACAGCCAAACCCAGAAG	TCCTGAGCCTCTGGCTTAAG
Ulk4	TAACTGGGATATACGGTCCAAGG	TGTGATCGCCTCGATAACAGG
Vav2	ATGTCCCAGTTCTTGTGTCTGA	AGGTCGAAAGGGTCAAACAGC
Vav3	CCTGCTGCGATACCTTTGGAA	GTGTTCGGGATAGCCGAGATA
Vrk2	GAAACTCCTGGACCAGAATGG	GCAAGATAAACCCGGTCTGG
Wasf2	CCAAATAGAGGGAATGTGAACCC	AGGTGGACGAATACCCAGAAG
Wrn	GCTAGTGATTGCTCCTTCCTG	ACACACAACTGGATCACTGC
Wwox	CGAGAACGGACAAGTGTTTTTC	CCGTCGTATCTCTGTCTGG
Zap70	TTCCCGTGTCCTTTACGTGC	TCTCGCATCATCTCATCTTTGTC
Zbtb20	TGTGACATCAGTTGCAAGGG	GAACCGTCACGTCACAGAAG
Zc3h11a	ATGCCTAATCAGGGAGAAGACT	CACCTGTCGAAAACAACGACC
Zcchc4	CACGAAAGTTTTATGCCTGCTC	GCAGCAAGTCTAGCTTCTGACA
Zcchc7	CAGAGCCCTGCTACTTCTCAT	TCCTCCTCATTTGAACTGACCT
Zfp438	AAACTGCCTATTCCTCGATACCA	TCCACAGGCTAGGTTTGTGAT
Zpbp	CAGTTGGACATTTGGCTCGAC	CGTTGGGTTACACATAGCACA
