# Supplementary material for: Nuclear Wiskott–Aldrich syndrome protein co-regulates T cell factor 1-mediated transcription in T cells
Source: Genome Med. 2017 Oct 27;9:91. doi: 10.1186/s13073-017-0481-6 (PMC5660450; doi:10.1186/s13073-017-0481-6)
Supplement: Supplementary file 3 — WASp ChIP-seq data. (XLSX 53 kb) [file 13073_2017_481_MOESM3_ESM.xlsx]

## Sheet: Sheet1
WT thymocyte WASp ChIP-Seq hits
#	Gene ID	Symbol	Gene name	Enrichment fold
1	14048	Eya1	eyes absent 1 homolog (Drosophila)	16.38
2	21340	Taf1b	TATA box binding protein (Tbp)-associated factor, RNA polymerase I, B	18.94
3	27878	Tada1	transcriptional adaptor 1	17.22
4	69726	Smyd3	SET and MYND domain containing 3	11.66
5	18019	Nfatc2	nuclear factor of activated T cells, T-cell transcription factor NFAT1, calcineurin dependent 2	18.94
6	71371	Arid5b	AT rich interactive domain 5B (MRF1-like)	15.15
7	216161	Sbno2	strawberry notch homolog 2 (Drosophila)	15.78
8	237411	Zfp938	zinc finger protein 938	12.99
9	52690	Setd3	SET domain containing 3	17.62
10	66505	Zmynd11	zinc finger, MYND domain containing 11	15.15
11	240186	Zfp438	zinc finger protein 438	15.54
12	13176	Dcc	deleted in colorectal carcinoma	21.04
13	207259	Zbtb7c	zinc finger and BTB domain containing 7C	n.d.
14	226075	Glis3	GLIS family zinc finger 3	12.63
15	228911	Tshz2	teashirt zinc finger family member 2	17.62
16	319885	Zcchc7	zinc finger, CCHC domain containing 7	14.09
17	230587	Glis1	GLIS family zinc finger 1	18.94
18	12399	Runx3	runt related transcription factor 3	15.67
19	69743	Casz1	castor zinc finger 1	12.63
20	100072	Camta1	calmodulin binding transcription activator 1	12.63
21	21426	Tfec	transcription factor EC	16.12
22	12051	Bcl3	B cell leukemia/lymphoma 3	13.77
23	20841	Zfp143	zinc finger protein 143	n.d.
24	17188	Maz	MYC-associated zinc finger protein (purine-binding transcription factor)	15.54
25	228598	Ebf4	early B cell factor 4	n.d.
26	23871	Ets1	E26 avian leukemia oncogene 1, 5' domain	15.41
27	21406	Tcf12	transcription factor 12	15.54
28	12914	Crebbp	CREB binding protein	12.37
29	211586	Tfdp2	transcription factor Dp 2	12.12
30	83396	Glis2	GLIS family zinc finger 2 (Kruppel-like factor 16)	14.43
31	30953	Schip1	schwannomin interacting protein 1	15.54
32	75578	Fggy	FGGY carbohydrate kinase domain containing	14.03
33	64144	Mllt1	myeloid/lymphoid or mixed-lineage leukemia (trithorax homolog, Drosophila); translocated to, 1	14.43
34	70470	Rprd1b	regulation of nuclear pre-mRNA domain containing 1B	18.48
35	75137	Rprd2	regulation of nuclear pre-mRNA domain containing 2	17.83
36	269994	Gsg1l	GSG1-like	15.54
37	101861	Ints4	integrator complex subunit 4	18.94
38	103677	Smg6	Smg-6 homolog, nonsense mediated mRNA decay factor (C. elegans)	15.54
39	72133	Trub1	TruB pseudouridine (psi) synthase homolog 1 (E. coli)	16.84
40	269037	Ctif	CBP80/20-dependent translation initiation factor	14.43
41	64602	Ireb2	iron responsive element binding protein 2	17.62
42	100217454	Snord37	small nucleolar RNA, C/D box 37	16.32
43	328110	Prpf39	PRP39 pre-mRNA processing factor 39 homolog (yeast)	16.84
44	73713	Rbm20	RNA binding motif protein 20	22.96
45	50912	Exosc10	exosome component 10	16.84
46	20853	Stau1	staufen (RNA binding protein) homolog 1 (Drosophila)	12.99
47	29819	Stau2	staufen (RNA binding protein) homolog 2 (Drosophila)	23.31
48	19364	Rad51d	RAD51 homolog D	14.09
49	380664	Lemd3	LEM domain containing 3	15.95
50	20183	Rxrg	retinoid X receptor gamma	16.38
51	319189	Hist2h2bb	histone cluster 2, H2bb	15.15
52	54169	Kat6b	histone acetyltransferase KAT6B	19.43
53	103080	2010-09-01	septin 10	15.95
54	232288	Frmd4b	FERM domain containing 4B	20.66
55	80986	Ckap2	cytoskeleton associated protein 2	14.43
56	68178	Cgnl1	cingulin-like 1	11.96
57	140580	Elmo1	engulfment and cell motility 1	17.62
58	13731	Emp2	epithelial membrane protein 2	n.d.
59	74103	Nebl	nebulette, actin-binding Z-disk protein	16.84
60	209012	Ulk4	unc-51-like kinase 4	19.28
61	78283	Map7d2	MAP7 domain containing 2	18.94
62	17762	Mapt	microtubule-associated protein tau	18.37
63	17997	Nedd1	neural precursor cell expressed, developmentally down-regulated gene 1	15.15
64	223254	Farp1	FERM, RhoGEF (Arhgef) and pleckstrin domain protein 1 (chondrocyte-derived)	15.54
65	229841	Cenpe	centromere protein E	12.89
66	12464	Cct4	chaperonin containing Tcp1, subunit 4 (delta)	18.18
67	71972	Dnmbp	dynamin binding protein	11.09
68	242687	Wasf2	WAS protein family, member 2	16.12
69	236266	Alms1	Alstrom syndrome 1	24.1
70	72333	Palld	palladin, cytoskeletal associated protein	19.28
71	77579	Myh10	myosin, heavy polypeptide 10, non-muscle	16.84
72	17886	Myh9	myosin, heavy polypeptide 9, non-muscle	18.48
73	56087	Dnah10	dynein, axonemal, heavy chain 10	22.73
74	13424	Dync1h1	dynein cytoplasmic 1 heavy chain 1	18.94
75	13528	Dtnb	dystrobrevin, beta	17.83
76	22158	Tulp3	tubby-like protein 3	19.28
77	102465191	Mir6369	microRNA 6369	14.29
78	56363	Tmeff2	transmembrane protein with EGF-like and two follistatin-like domains 2	n.d.
79	117606	Boc	biregional cell adhesion molecule-related/down-regulated by oncogenes (Cdon) binding protein	n.d.
80	100384868	Pcdha4-g	protocadherin alpha 4-gamma	14.43
81	18526	Pcdh10	protocadherin 10	14.78
82	104010	Cdh22	cadherin 22	14.43
83	19699	Reln	reelin	18.37
84	109246	Tspan9	tetraspanin 9	n.d.
85	319480	Itga11	integrin alpha 11	15.54
86	270120	Fat3	FAT tumor suppressor homolog 3 (Drosophila)	n.d.
87	58235	Pvrl1	poliovirus receptor-related 1	n.d.
88	12695	Inadl	InaD-like (Drosophila)	n.d.
89	208898	Unc13c	unc-13 homolog C (C. elegans)	n.d.
90	54526	Syt10	synaptotagmin X	n.d.
91	668218	Bin2	bridging integrator 2	n.d.
92	69922	Vrk2	vaccinia related kinase 2	12.89
93	18578	Pde4b	phosphodiesterase 4B, cAMP specific	12.37
94	238871	Pde4d	phosphodiesterase 4D, cAMP specific	13.37
95	71228	Dlg5	discs, large homolog 5 (Drosophila)	14.78
96	11682	Alk	anaplastic lymphoma kinase	15.95
97	545156	Kalrn	kalirin, RhoGEF kinase	20.48
98	320127	Dgki	diacylglycerol kinase, iota	20.66
99	210933	Bai3	brain-specific angiogenesis inhibitor 3	24.1
100	19091	Prkg1	protein kinase, cGMP-dependent, type I	14.43
101	22325	Vav2	vav 2 oncogene	14.29
102	66691	Gapvd1	GTPase activating protein and VPS9 domains 1	22.96
103	330662	Dock1	dedicator of cytokinesis 1	14.78
104	18573	Pde1a	phosphodiesterase 1A, calmodulin-dependent	28.92
105	21353	Tank	TRAF family member-associated Nf-kappa B activator	14.09
106	433022	Plcxd2	phosphatidylinositol-specific phospholipase C, X domain containing 2	17.62
107	27226	Pla2g7	phospholipase A2, group VII (platelet-activating factor acetylhydrolase, plasma)	13.47
108	18795	Plcb1	phospholipase C, beta 1	19.94
109	18751	Prkcb	protein kinase C, beta	17.15
110	108058	Camk2d	calcium/calmodulin-dependent protein kinase II, delta	11.66
111	57915	Tbc1d1	TBC1 domain family, member 1	16.23
112	14682	Gnaq	guanine nucleotide binding protein, alpha q polypeptide	n.d.
113	71544	Arhgap42	Rho GTPase activating protein 42	11.09
114	243277	Gpr133	G protein-coupled receptor 133	15.95
115	56350	Arl3	ADP-ribosylation factor-like 3	17.83
116	218639	Arl15	ADP-ribosylation factor-like 15, ARF-related protein 2	16.47
117	210757	Themis	thymocyte selection associated	16.12
118	27423	Klra15	killer cell lectin-like receptor, subfamily A, member 15	18.94
119	93969	Klra22	killer cell lectin-like receptor subfamily A, member 22	18.94
120	271375	Cd200r2	Cd200 receptor 2	19.94
121	15557	Htr1f	5-hydroxytryptamine (serotonin) receptor 1F (Htr1eb)	28.92
122	258623	Olfr123	olfactory receptor 123	19.28
123	52614	Emr4	EGF-like module containing, mucin-like, hormone receptor-like sequence 4	21.14
124	13733	Emr1	EGF-like module containing, mucin-like, hormone receptor-like sequence 1	16.38
125	14745	Lpar1	lysophosphatidic acid receptor 1	18.04
126	19266	Ptprd	protein tyrosine phosphatase, receptor type, D	15.95
127	16975	Lrp8	low density lipoprotein receptor-related protein 8, apolipoprotein e receptor	20.66
128	81840	Sorcs2	sortilin-related VPS10 domain containing receptor 2	21.65
129	14400	Gabrb1	gamma-aminobutyric acid (GABA) A receptor, subunit beta 1	21.04
130	14407	Gabrg3	gamma-aminobutyric acid (GABA) A receptor, subunit gamma 3	22.96
131	20778	Scarb1	scavenger receptor class B, member 1	15.15
132	14804	Grid2	glutamate receptor, ionotropic, delta 2	12.99
133	16162	Il12rb2	interleukin 12 receptor, beta 2	16.12
134	13051	Cx3cr1	CX3C chemokine receptor 1, fractalkine receptor	24.1
135	210801	Unc5d	unc-5 homolog D (C. elegans)	17.62
136	67703	Kirrel3	kin of IRRE like 3 (Drosophila), nephrin-like protein 2	16.84
137	14314	Fstl1	follistatin-like 1, (TGF-beta-inducible protein TSC-36)	19.94
138	213262	Fstl5	follistatin-like 5	14.78
139	73122	Tgfbrap1	transforming growth factor, beta receptor associated protein 1	11.66
140	14784	Grb2	growth factor receptor bound protein 2	12.12
141	100504689	Plscr5	phospholipid scramblase family, member 5	18.48
142	18828	Plscr2	phospholipid scramblase 2	11.66
143	13143	Dapk2	death-associated protein kinase 2	16.47
144	22413	Wnt2	wingless-type MMTV integration site family, member 2	20.48
145	83379	Klb	klotho beta	21.65
146	21802	Tgfa	TGF alpha, transforming growth factor alpha	17.15
147	69601	Dab2ip	disabled 2 interacting protein	12.12
148	73658	Spns1	spinster homolog 1	12.63
149	98432	Phlpp1	PH domain and leucine rich repeat protein phosphatase 1	12.29
150	56371	Fzr1	fizzy/cell division cycle 20 related 1 (Drosophila)	14.48
151	108912	Cdca2	cell division cycle associated 2	19.43
152	69010	Anapc13	anaphase promoting complex subunit 13, cyclosome subunit 13	11.44
153	68501	Nsmce2	non-SMC element 2 homolog (MMS21, S. cerevisiae)	20.48
154	224938	Pja2	praja 2, RING-H2 motif containing	16.47
155	71745	Cul2	cullin 2	12.89
156	625530	Usp17le	ubiquitin specific peptidase 17-like E (Dub3; Dub6)	17.83
157	108086	Rnf216	ring finger protein 216	17.32
158	93834	Peli2	pellino 2	20.48
159	15204	Herc2	hect (homologous to the E6-AP (UBE3A) carboxyl terminus) domain and RCC1 (CHC1)-like domain (RLD) 2	17.83
160	65255	Asb4	ankyrin repeat and SOCS box-containing 4	19.43
161	215061	Trim50	tripartite motif-containing 50	21.04
162	269016	Sh3rf2	SH3 domain containing ring finger 2	17.22
163	78933	Agbl4	ATP/GTP binding protein-like 4, cytosolic carboxypeptidase 6	13.77
164	12873	Cpa3	carboxypeptidase A3, mast cell	12.12
165	13483	Dpp6	dipeptidylpeptidase 6	19.43
166	394435	Ugt1a6b	UDP glucuronosyltransferase 1 family, polypeptide A6B	14.78
167	26879	B3galnt1	UDP-GalNAc:betaGlcNAc beta 1,3-galactosaminyltransferase, polypeptide 1	18.48
168	72094	Ugt2a3	UDP glucuronosyltransferase 2 family, polypeptide A3	14.43
169	234356	Csgalnact1	chondroitin sulfate N-acetylgalactosaminyltransferase 1	12.63
170	270049	Galntl6	UDP-N-acetyl-alpha-D-galactosamine:polypeptide N-acetylgalactosaminyltransferase-like 6	16.84
171	269181	Mgat4a	mannoside acetylglucosaminyltransferase 4, isoenzyme A	11.22
172	545291	Hpse2	heparanase 2	21.65
173	229949	Ak5	adenylate kinase 5	19.94
174	14121	Fbp1	fructose bisphosphatase 1	14.29
175	26430	Parg	poly (ADP-ribose) glycohydrolase	21.04
176	69219	Ddah1	dimethylarginine dimethylaminohydrolase 1	n.d.
177	18599	Padi1	peptidyl arginine deiminase, type I	18.94
178	224480	Nox3	NADPH oxidase 3	14.46
179	76894	Mettl15	methyltransferase like 15	n.d.
180	15356	Hmgcl	3-hydroxy-3-methylglutaryl-Coenzyme A lyase	11.88
181	69923	Agk	acylglycerol kinase, mitochondrial	17.62
182	106529	Tecr	very-long-chain enoyl-CoA reductase, trans-2,3-enoyl-CoA reductase	n.d.
183	28169	Agpat3	1-acylglycerol-3-phosphate O-acyltransferase 3	17.83
184	12846	Comt	catechol-O-methyltransferase	15.95
185	170738	Kcnh7	potassium voltage-gated channel, subfamily H (eag-related), member 7	n.d.
186	20866	Stim1	stromal interaction molecule 1	17.62
187	20192	Ryr3	ryanodine receptor 3	18.04
188	65246	Xpo7	exportin 7	15.46
189	12289	Cacna1d	calcium channel, voltage-dependent, L type, alpha 1D subunit	n.d.
190	244886	AI118078	transmembrane protein C15orf27 homolog, expressed sequence AI118078	n.d.
191	56447	Copz1	coatomer protein complex, subunit zeta 1	19.34
192	77371	Sec24a	Sec24 related gene family, member A (S. cerevisiae)	12.63
193	269198	Nbeal1	neurobeachin like 1	21.65
194	18634	Pex7	peroxisomal biogenesis factor 7, peroxin-7, peroxisomal targeting signal 2 receptor	19.76
195	16432	Itm2b	integral membrane protein 2B	11.96
196	14910	Gt(ROSA)26Sor	gene trap ROSA 26, Philippe Soriano	21.04
197	338365	Slc41a2	solute carrier family 41, member 2	n.d.
198	67554	Slc25a30	solute carrier family 25, member 30	n.d.
199	66859	Slc16a9	solute carrier family 16 (monocarboxylic acid transporters), member 9	n.d.
200	269346	Slc28a2	solute carrier family 28 (sodium-coupled nucleoside transporter), member 2	n.d.
201	22785	Slc30a4	solute carrier family 30 (zinc transporter), member 4	n.d.
202	54338	Slc23a2	solute carrier family 23 (nucleobase transporters), member 2	n.d.
203	30936	Slc46a2	solute carrier family 46, member 2	n.d.
204	20494	Slc10a2	solute carrier family 10, member 2	n.d.
205	237759	Col23a1	collagen, type XXIII, alpha 1	17.83
206	20745	Spock1	testican-1 (Ticn1)	18.94
207	13717	Eln	elastin	23.31
208	244431	Sgcz	sarcoglycan zeta	18.37
209	21892	Tll1	tolloid-like	15.95
210	66722	Spag16	sperm associated antigen 16	17.32
211	53604	Zpbp	zona pellucida binding protein	19.28
212	74847	4930404A10Rik	meiotic kinetochore factor	16.84
213	14840	Gsg1	germ cell-specific gene 1	15.54
214	241556	Tspan18	tetraspanin 18	n.d.
215	74478	Snx29	sorting nexin 29	n.d.
216	331623	Bend3	BEN domain containing 3	n.d.
217	242819	Rundc3b	RUN domain containing 3B	19.28
218	329274	Fam163a	family with sequence similarity 163, member A	n.d.
219	67009	Ttc23	tetratricopeptide repeat domain 23 (TPR repeat protein 23)	n.d.
220	73779	4930432K09Rik	proline rich 27	n.d.
221	544806	Tmem92	transmembrane protein 92	n.d.
222	320534	Tmem104	transmembrane protein 104	n.d.
223	330401	Tmcc1	transmembrane and coiled coil domains 1	n.d.
224	320265	Fam19a1	family with sequence similarity 19, member A1	n.d.
225	231713	Naa25	N(alpha)-acetyltransferase 25, NatB auxiliary subunit	n.d.
226	223978	Cpped1	calcineurin-like phosphoesterase domain containing 1	15.78
227	72033	Tsc22d2	TSC22 domain family, member 2	n.d.
228	114564	Csprs	component of Sp100-rs	n.d.
229	66643	Lix1	limb expression 1 homolog (chicken)	n.d.
230	53951	Gpatch11	G patch domain containing 11, coiled-coil domain-containing protein 75	n.d.
231	67621	Bend5	BEN domain containing 5	n.d.
232	320772	Mdga2	MAM domain containing glycosylphosphatidylinositol anchor 2	n.d.
233	100036521	Gm16039	UMAP1-MVP12 associated (UMA) domain containing 1 (Umad1),	n.d.
234	232585	Vwde	von Willebrand factor D and EGF domain-containing protein	17.83
235	232367	Vmn2r27	vomeronasal 2, receptor27	19.28
236	72097	2010300C02Rik	RIKEN cDNA 2010300C02 gene	n.d.
237	320977	A330023F24Rik	RIKEN cDNA A330023F24 gene	n.d.
238	76640	1700113H08Rik	RIKEN cDNA 1700113H08 gene	n.d.
239	320203	C130071C03Rik	RIKEN cDNA C130071C03 gene	n.d.
240	319803	A430090L17Rik	RIKEN cDNA A430090L17 gene	n.d.
241	70886	4921515E04Rik	RIKEN cDNA 4921515E04 gene	n.d.
242	212163	8030462N17Rik	RIKEN cDNA 8030462N17 gene	n.d.
243	320176	D930032P07Rik	RIKEN cDNA D930032P07 gene	n.d.
244	381223	E030044B06Rik	RIKEN cDNA E030044B06 gene	n.d.
245	241589	D430041D05Rik	RIKEN cDNA D430041D05 gene	n.d.
246	100043910	A630075F10Rik	RIKEN cDNA A630075F10 gene	n.d.
247	319818	A930011G23Rik	RIKEN cDNA A930011G23 gene	n.d.
248	100505386	Gm21949	predicted gene, 21949	n.d.
249	432958	Gm20740	predicted gene, 20740	n.d.
250	100049161	Gm13032	predicted gene 13032	n.d.
251	195531	Gm13152	predicted gene 13152	n.d.
252	328354	Gm5087	predicted gene 5087	n.d.
253	624367	Gm6498	predicted gene 6498	n.d.
254	330390	Gm765	predicted gene 765	n.d.
255	232406	BC035044	cDNA sequence BC035044	n.d.
256	52392	D1Ertd622e	DNA segment, Chr 1, ERATO Doi 622, expressed, UNC119-binding protein C5orf30 homolog	n.d.
257	77433	Redrum	Redrum, erythroid developmental long intergenic non-protein coding transcript, 9430076G02Rik	15.54
				n.d. = not determined

## Sheet: Sheet2
WT spleen CD4+ T cell WASp ChIP-Seq hits
#	Gene ID	Symbol	Gene name
1	238247	Arid4a	AT-rich interactive domain-containing protein 4A
2	72567	Bclaf1	bcl-2-associated transcription factor 1
3	544971	Bdp1	B double prime 1, subunit of RNA polymerase III TFIIIB
4	93871	Brwd1	bromodomain and WD repeat-containing protein 1
5	67500	Ccar1	cell division cycle and apoptosis regulator protein 1
6	12593	Cdyl	chromodomain Y-like protein
7	77771	Csrnp3	cysteine/serine-rich nuclear protein 3
8	54006	Deaf1	nuclear DEAF-1-related transcriptional regulator
9	26940	Ecsit	evol. conserved signaling intermed. in Toll pathway, mitochondrial
10	252973	Grhl2	grainyhead-like protein 2 homolog
11	71752	Gtf3c2	general transcription factor 3C polypeptide 2
12	70315	Hdac8	histone deacetylase 8
13	245525	Hsf3	heat shock factor protein 3
14	76719	Kansl1	KAT8 regulatory NSL complex subunit 1
15	245671	Klf8	Krueppel-like factor 8
16	30937	Lmcd1	LIM and cysteine-rich domains protein 1
17	23989	Med24	mediator of RNA polymerase II transcription subunit 24
18	68975	Med27	mediator of RNA polymerase II transcription subunit 27
19	17260	Mef2c	myocyte enhancer factor 2C
20	17268	Meis1	homeobox protein Meis1
21	18505	Pax3	paired box protein Pax-3
22	192285	Phf21a	PHD finger protein 21A
23	231329	Polr2b	DNA-directed RNA polymerase II subunit RPB2
24	218832	Polr3a	DNA-directed RNA polymerase III subunit RPC1
25	19016	Pparg	peroxisome proliferator-activated receptor gamma
26	223828	Pphln1	periphilin 1
27	107751	Prrxl1	paired related homeobox protein-like 1
28	217864	Rcor1	REST corepressor 1
29	58184	Rqcd1	cell differentiation protein RCD1 homolog
30	20678	Sox5	transcription factor SOX-5
31	20683	Sp1	transcription factor Sp1
32	20849	Stat4	signal transducer and activator of transcription 4
33	56790	Supt20	transcription factor SPT20 homolog
34	21399	Tcea1	transcription elongation factor A protein 1
35	80707	Wwox	WW domain-containing oxidoreductase
36	56531	Ylpm1	YLP motif-containing protein 1; nucleoprotein Zap3
37	56490	Zbtb20	zinc finger and BTB domain-containing protein 20
38	24136	Zeb2	zinc finger E-box-binding homeobox 2
39	380993	Zfat	zinc finger protein ZFAT
40	212569	Zfp273	zinc finger protein 273
41	434377	Zfp560	zinc finger protein 778
42	408068	Zfp738	zinc finger protein 738
43	83766	Actl6b	actin-like 6B
44	110532	Adarb1	double-stranded RNA-specific editase 1
45	214150	Ago3	protein argonaute-3
46	13722	Aimp1	aminoacyl tRNA synthase interacting multifunctional pr.1
47	11787	Apbb2	amyloid beta A4 precursor protein-binding family B member 2
48	237911	Brip1	BRCA1 interacting protein C-terminal helicase 1
49	68916	Cdkal1	tRNA-t(6)A37 methylthiotransferase
50	14007	Celf2	CUGBP Elav-like family member 2
51	109151	Chd9	chromodomain-helicase-DNA-binding protein 9
52	67040	Ddx17	probable ATP-dependent RNA helicase DDX17
53	72831	Dhx30	putative ATP-dependent RNA helicase DHX30
54	229317	Eif2a	eukaryotic translation initiation factor 2A
55	140546	Eri3	ERI1 exoribonuclease 3
56	217995	Heatr1	HEAT repeat-containing protein 1
57	76719	Kansl1	KAT8 regulatory NSL complex subunit 1
58	338523	Kdm7a	lysine (K)-specific demethylase 7A
59	73158	Larp1	la-related protein 1
60	17217	Mcm4	DNA replication licensing factor MCM4
61	244329	Mcph1	microcephalin
62	94061	Mrpl1	39S ribosomal protein L1, mitochondrial
63	50927	Nasp	somatic histone binding protein NASP; nuclear autoantig. sperm pr.
64	18193	Nsd1	histone H3 Lys36 and H4 Lys20 specific N-methyltransferase
65	106338	Nsun3	putative methyltransferase NSUN3
66	67578	Patl2	protein PAT1 homolog 2
67	77782	Polq	DNA polymerase theta
68	408022	Primpol	DNA-directed primase/polymerase protein
69	74467	Pus10	pseudouridylate synthase 10
70	19360	Rad50	DNA repair protein RAD50
71	19363	Rad51b	RAD51-like 1
72	93686	Rbfox2	RNA binding protein fox-1 homolog 2
73	104444	Rexo2	oligoribonuclease, mitochondrial
74	24018	Rngtt	mRNA-capping enzyme
75	68193	Rpl24	60S ribosomal protein L24
76	19942	Rpl27	60S ribosomal protein L27
77	67945	Rpl41	60S ribosomal protein L41
78	78294	Rps27a	ribosomal protein S27A
79	20115	Rps7	ribosomal protein S7
80	58184	Rqcd1	cell differentiation protein RCD1 homolog
81	50721	Sirt6	NAD-dependent protein deacetylase sirtuin-6
82	57317	Srsf4	serine/arginine-rich splicing factor 4
83	21745	Tep1	telomerase associated protein 1
84	21974	Top2b	DNA topoisomerase 2-beta
85	20128	Trim30a	tripartite motif-containing protein 30A
86	73681	Trmt11	tRNA methyltransferase 11
87	100929	Tyw1	tRNA-yW synthesizing protein 1 homolog (S. cerevisiae)
88	22427	Wrn	Werner syndrome homolog (human)
89	102465959	Mir6236	microRNA 6236
90	102465962	Mir6362	microRNA 6362
91	11308	Abi1	abl-interactor 1
92	16475	Ajuba	LIM domain-containing protein ajuba
93	211556	Ap1ar	AP-1 complex-associated regulatory protein
94	71435	Arhgap21	Rho GTPase activating protein 21
95	71302	Arhgap26	Rho GTPase activating protein 26
96	56297	Arl6	ADP-ribosylation factor-like protein 6
97	12340	Capza1	F-actin-capping protein subunit alpha-1
98	545428	Ccdc141	coiled-coil protein associated with myosin II and DISC1
99	226751	Cdc42bpa	CDC42-binding protein kinase alpha
100	269713	Clip2	CAP-Gly domain-containing linker protein 2
101	12928	Crk	adapter molecule crk
102	13417	Dnah8	dynein heavy chain 8, axonemal
103	13426	Dync1i1	cytoplasmic dynein 1 intermediate chain 1
104	26382	Fgd2	FYVE, RhoGEF and PH domain-containing protein 2
105	385354	Frmd7	FERM domain-containing protein 7
106	17281	Fyco1	FYVE and coiled-coil domain containing 1
107	14432	Gap43	axonal membrane protein GAP-43
108	15162	Hck	tyrosine-protein kinase HCK, B cell/myeloid kinase
109	16558	Kif16b	kinesin-like protein KIF16B
110	16579	Kifap3	kinesin-associated protein 3
111	100732	Mapre3	microtubule-associated protein RP/EB family member 3
112	223701	Mkl1	MKL/myocardin-like protein 1
113	244281	Myo16	unconventional myosin-16
114	667663	Myo3a	myosin-IIIa
115	108907	Nusap1	nucleolar and spindle-associated protein 1
116	244895	Peak1	pseudopodium-enriched atypical kinase 1
117	102502	Pls1	plastin-1
118	19229	Ptk2b	protein-tyrosine kinase 2-beta
119	76816	Sdccag8	serologically defined colon cancer antigen 8 homolog
120	27428	Shroom3	protein Shroom3
121	208431	Shroom4	protein Shroom4
122	83997	Slmap	sarcolemmal membrane-associated protein
123	20617	Snca	alpha-synuclein
124	20649	Sntb1	beta-1-syntrophin
125	66616	Snx9	sorting nexin-9
126	74362	Spag17	sperm-associated antigen 17
127	24064	Spry2	protein sprouty homolog 2
128	80297	Sptbn4	spectrin beta chain, non-erythrocytic 4
129	83560	Tex14	inactive serine/threonine-protein kinase TEX14
130	50875	Tmod3	tropomodulin-3
131	665113	Tnik	traf2 and NCK-interacting protein kinase
132	18000	Sept2	septin 2
133	12563	Cdh6	cadherin-6
134	56173	Cldn14	claudin-14
135	12823	Col19a1	collagen alpha-1(XIX) chain
136	72007	Fndc3b	fibronectin type III domain-containing protein 3B
137	14610	Gja10	gap junction alpha-10 protein
138	16416	Itgb3	integrin beta-3
139	75739	Mpp7	MAGUK p55 subfamily member 7
140	29862	Ninj2	ninjurin-2; nerve injury-induced protein 2
141	269275	Acvr1c	activin A receptor, type 1C
142	14084	Faf1	FAS-associated factor 1
143	226105	Cyp2c70	cytochrome P450 2C70
144	74134	Cyp2s1	cytochrome P450 2S1
145	638988	Cyp2c53-ps	cytochrome P450, family 2, subfamily c, polypeptide 53-ps
146	77875	Cyp4f41-ps	cytochrome P450, family 4, subfam. f, polypeptide 41 pseudogene
147	81906	Cyp4x1	cytochrome P450 4X1
148	216527	Ccm2	cerebral cavernous malformations protein 2 homolog
149	432530	Adcy1	adenylate cyclase 1
150	12468	Cct7	T-complex protein 1 subunit eta
151	231125	Zfyve28	zinc finger FYVE domain-containing protein 28
152	226255	Atrnl1	attractin-like protein 1
153	110789	Gpr98	G-protein coupled receptor 98
154	15562	Htr4	5-hydroxytryptamine receptor 4
155	16443	Itsn1	intersectin-1
156	104709	Pik3r6	phosphoinositide 3-kinase regulatory subunit 6
157	52882	Rgs7bp	regulator of G-protein signaling 7-binding protein
158	244962	Snx14	sorting nexin-14
159	108699	Chn1	N-chimaerin
160	19765	Ralbp1	ralA-binding protein 1
161	226525	Rasal2	RAS protein activator like 2
162	67839	Gpsm1	G-protein-signaling modulator 1
163	227541	Camk1d	calcium/calmodulin-dependent protein kinase type 1D
164	17966	Nbr1	next to BRCA1 gene 1 protein
165	216965	Taok1	serine/threonine-protein kinase TAO1
166	74521	Ppp4r4	serine/threonine-protein phosphatase 4 regulatory subunit 4
167	68083	Pak1ip1	p21-activated protein kinase-interacting protein 1
168	13175	Dclk1	serine/threonine-protein kinase DCLK1
169	15171	Hcrt	orexin; hypocretin
170	18125	Nos1	nitric oxide synthase, neuronal
171	209456	Trp53bp2	tumor suppressor p53-binding protein 2
172	19054	Ppp2r3d	serine/threonine-protein phosphatase 2A reg. subunit B'' delta
173	19057	Ppp3cc	rotein phosphatase 3, catalytic subunit, gamma isoform
174	19270	Ptprg	receptor-type tyrosine-protein phosphatase gamma
175	216344	Rab21	ras-related protein Rab-21
176	80718	Rab27b	ras-related protein Rab-27B
177	100972	Rab28	ras-related protein Rab-28
178	58222	Rab37	ras-related protein Rab-37
179	319642	Rab9b	ras-related protein Rab-9B
180	29809	Rabgap1l	rab GTPase-activating protein 1-like
181	105504	Exoc5	exocyst complex component 5
182	22300	Vmn2r123	vomeronasal 2, receptor 123
183	547349	LOC547349	MHC class I family member
184	19664	Rbpj	recombining binding protein suppressor of hairless
185	232836	Galp	galanin-like peptide
186	75547	Akap13	A-kinase anchor protein 13
187	11920	Atm	ataxia telangiectasia mutated homolog
188	105171	Arrdc3	arrestin domain-containing protein 3
189	18212	Ntrk2	neurotrophic tyrosine receptor kinase type 2
190	271849	Shc4	SHC-transforming protein 4
191	19744	Rheb	GTP-binding protein Rheb
192	18607	Pdpk1	3-phosphoinositide-dependent protein kinase 1
193	74229	Paqr8	membrane progestin receptor beta
194	20957	Sycp1	synaptonemal complex protein 1
195	20185	Ncor1	nuclear receptor corepressor 1
196	12010	B2m	beta-2-microglobulin
197	192656	Ripk2	receptor-interacting serine/threonine-protein kinase 2
198	78473	Skap1	src kinase-associated phosphoprotein 1
199	73316	Calr3	calreticulin 3
200	14812	Grin2b	glutamate receptor ionotropic, NMDA 2B
201	18647	Cdk14	cyclin-dependent kinase 14
202	12571	Cdk6	cyclin-dependent kinase 6
203	244329	Mcph1	microcephalin
204	224530	Acat3	acetyl-CoA acetyltransferase 3
205	14422	B4galnt2	beta-1,4 N-acetylgalactosaminyltransferase 2
206	98956	Nat10	N-acetyltransferase 10
207	66335	Atp6v1c1	V-type proton ATPase subunit C 1
208	11950	Atp5f1	ATP synthase F(0) complex subunit B1, mitochondrial
209	12745	Clgn	calmegin
210	76614	Immt	MICOS complex subunit Mic60
211	77559	Agl	glycogen debranching enzyme
212	71367	Chst9	carbohydrate sulfotransferase 9
213	53618	Fut8	alpha-(1,6)-fucosyltransferase
214	212898	Dse	dermatan-sulfate epimerase
215	18605	Enpp1	phosphodiesterase I/nucleotide pyrophosphatase 1
216	110606	Fntb	protein farnesyltransferase subunit beta
217	226255	Atrnl1	attractin-like protein 1
218	56336	B4galt5	beta-1,4-galactosyltransferase 5
219	218138	Gmds	GDP-mannose 4,6 dehydratase
220	109241	Mbd5	methyl-CpG-binding domain protein 5
221	327942	Pigl	phosphatidylinositol glycan, class L
222	228812	Pigu	phosphatidylinositol glycan, class U
223	230801	Pigv	GPI mannosyltransferase 2
224	14859	Gsta3	glutathione S-transferase A3
225	12499	Entpd5	ectonucleoside triphosphate diphosphohydrolase 5
226	245650	Gucy2f	retinal guanylyl cyclase 2
227	56524	Mpp6	MAGUK p55 subfamily member 6
228	224997	Dlgap1	disks large-associated protein 1
229	237911	Brip1	BRCA1 interacting protein C-terminal helicase 1
230	67040	Ddx17	probable ATP-dependent RNA helicase DDX17
231	14734	Gpc3	glypican-3
232	103978	Gpc5	glypican-5
233	50786	Hs6st2	heparan-sulfate 6-O-sulfotransferase 2
234	246277	Csad	cysteine sulfinic acid decarboxylase
235	66082	Abhd6	abhydrolase domain containing 6
236	107476	Acaca	acetyl-CoA carboxylase 1
237	103968	Plin1	perilipin-1
238	67452	Pnpla8	calcium-independent phospholipase A2-gamma
239	208449	Sgms1	sphingomyelin synthase 1
240	69962	Mettl18	histidine protein methyltransferase 1 homolog
241	109264	Me3	NADP-dependent malic enzyme, mitochondrial
242	102580	Alg9	alpha-1,2-mannosyltransferase ALG9
243	236082	Dhrsx	dehydrogenase/reductase (SDR family) X chromosome
244	66694	Uqcrfs1	cytochrome b-c1 complex subunit Rieske, mitochondrial
245	76826	Nubpl	iron-sulfur protein NUBPL
246	192185	Nadk	NAD kinase
247	68646	Nadk2	NAD kinase 2, mitochondrial
248	70881	Nt5c1b	cytosolic 5'-nucleotidase 1B
249	241489	Pde11a	cAMP and cGMP phosphodiesterase 11A
250	71365	Pdss2	decaprenyl-diphosphate synthase subunit 2
251	14262	Fmo3	dimethylaniline oxidase 3
252	170719	Oxr1	oxidation resistance protein 1
253	66887	Lonp2	peroxisomal Lon protease homolog 2
254	18563	Pcx	pyruvate carboxylase, mitochondrial
255	217265	Abca5	ATP-binding cassette, sub-family A (ABC1), member 5
256	18671	Abcb1a	multidrug resistance protein 1A
257	381072	Abca17	ATP-binding cassette, sub-family A (ABC1), member 17
258	228432	Ano3	anoctamin-3
259	74385	Ap5m1	AP-5 complex subunit mu-1
260	224088	Atp13a3	ATPase type 13A3
261	12294	Cacna2d3	calcium channel, voltage dependent, alpha2/delta subunit 3
262	74438	Clvs1	clavesin-1
263	227801	Dennd1a	DENN domain-containing protein 1A
264	329260	Dennd1b	DENN domain-containing protein 1B
265	53623	Gria3	glutamate receptor 3
266	331461	Il1rapl1	IL-1 receptor accessory protein-like 1
267	16439	Itpr2	inositol 1,4,5-trisphosphate receptor type 2
268	105785	Kdelr3	ER lumen protein-retaining receptor 3
269	68514	Micu2	mitochondrial calcium uptake 2
270	20273	Scn8a	sodium channel protein type 8 subunit alpha
271	105355	Slc17a3	solute carrier family 17, member 3
272	268512	Slc26a11	solute carrier family 26, member 11
273	68682	Slc44a2	solute carrier family 44, member 2
274	238799	Tnpo1	transportin-1
275	75964	Trappc8	trafficking protein particle complex subunit 8
276	22067	Trpc5	short transient receptor potential channel 5
277	80286	Tusc3	tumor suppressor candidate 3
278	98910	Usp6nl	USP6 N-terminal-like protein
279	218035	Vps41	vacuolar protein sorting-associated protein 41 homolog
280	22365	Vps45	vacuolar protein sorting-associated protein 45
281	11496	Adam22	a disintegrin and metallopeptidase domain 22
282	271813	Agbl2	cytosolic carboxypeptidase 2
283	11783	Apaf1	apoptotic protease-activating factor 1
284	268958	Capn11	calpain-11
285	66054	Cndp2	cytosolic non-specific dipeptidase
286	319446	Dpep2	dipeptidase 2
287	93757	Immp2l	mitochondrial inner membrane protease subunit 2
288	16617	Klk1b24	kallikrein 1-related peptidase b24
289	210622	Pamr1	inactive serine protease PAMR1
290	57775	Usp29	ubiquitin carboxyl-terminal hydrolase 29
291	237898	Usp32	ubiquitin carboxyl-terminal hydrolase 32
292	407821	Znrf3	E3 ubiquitin-protein ligase ZNRF3; zinc/RING finger protein 3
293	72584	Cul4b	cullin-4B
294	22196	Ube2i	ubiquitin-conjugating enzyme E2I
295	59044	Rnf130	E3 ubiquitin-protein ligase RNF130
296	12633	Cflar	CASP8 and FADD-like apoptosis regulator
297	66753	Erlec1	endoplasmic reticulum lectin 1
298	414872	Zyg11b	protein zyg-11 homolog B
299	14114	Fbln1	fibulin-1
300	57764	Ntn4	netrin-4
301	233744	Spon1	spondin-1
302	22156	Tuft1	tuftelin
303	17182	Matn3	matrilin-3
304	108154	Adamts6	a disintegrin-like and metallopeptidase with tsp1 motif, 6
305	102334	Ankrd10	ankyrin repeat domain-containing protein 10
306	329154	Ankrd44	ankyrin repeat domain-containing protein 44
307	223666	Arhgap39	Rho GTPase activating protein 39
308	74934	Armc4	armadillo repeat-containing protein 4
309	237877	Atad5	ATPase family AAA domain-containing protein 5
310	100504234	Ccdc170	coiled-coil domain-containing protein 170
311	232035	Ccser1	coiled-coil serine-rich protein 1
312	78878	Ftx	Ftx transcript, Xist regulator (non-protein coding)
313	74589	Kbtbd12	kelch repeat and BTB domain-containing protein 12
314	100313531	Nkx2-2os	NK2 homeobox 2, opposite strand
315	67945	Rpl41	60S ribosomal protein L41
316	270210	Zfp651	zinc finger and BTB domain-containing protein 47
317	239319	Card6	caspase recruitment domain-containing protein 6
318	319996	Casc4	cancer susceptibility candidate 4 protein
319	320226	Ccdc171	coiled-coil domain containing 171
320	208518	Cep78	centrosomal protein of 78 kDa
321	109151	Chd9	chromodomain-helicase-DNA-binding protein 9
322	67899	Cmc1	COX assembly mitochondrial protein homolog
323	233824	Cog7	conserved oligomeric Golgi complex subunit 7
324	74020	Cpne4	copine-4
325	329942	Csmd2	CUB and sushi domain-containing protein 2
326	242418	Dcaf10	DDB1- and CUL4-associated factor 10
327	208440	Dip2c	disco-interacting protein 2 homolog C
328	68226	Efcab2	EF-hand calcium-binding domain-containing protein 2
329	105298	Epdr1	ependymin 2
330	67266	Fam69a	protein FAM69A
331	666060	Frmpd1	FERM and PDZ domain-containing protein 1
332	224792	Gpr116	probable G-protein coupled receptor 116
333	66541	Immp1l	mitochondrial inner membrane protease subunit 1
334	385668	Lca5l	leber congenital amaurosis 5-like protein
335	56873	Lmbr1	limb region 1 protein
336	320506	Lmbrd2	LMBR1 domain-containing protein 2
337	321000	Lrif1	ligand-dependent nuclear receptor-interacting factor 1
338	239393	Lrp12	low-density lipoprotein receptor-related protein 12
339	75593	Malsu1	mitochondrial assembly of ribosomal large subunit protein 1
340	333639	Mamld1	mastermind-like domain-containing protein 1
341	74762	Mdga1	MAM domain-containing glycosylphosphatidylinositol anchor pr. 1
342	73490	Mipol1	mirror-image polydactyly gene 1 protein homolog
343	629499	Mroh8	maestro heat-like repeat family member 8
344	353328	Muc6	mucin-6
345	242702	Myom3	myomesin-3
346	71254	Naif1	nuclear apoptosis-inducing factor 1
347	29812	Ndrg3	N-myc downstream regulated 3
348	209586	Nudcd3	nudC domain-containing protein 3
349	74486	Osbpl10	oxysterol-binding protein-related protein 10
350	230721	Pabpc4	polyadenylate-binding protein 4
351	242481	Palm2	paralemmin-2
352	243771	Parp12	poly [ADP-ribose] polymerase 12
353	72614	Pih1d2	PIH1 domain-containing protein 2
354	319455	Pld5	inactive phospholipase D5
355	108767	Pnrc1	proline-rich nuclear receptor coactivator 1
356	228413	Prrg4	transmembrane gamma-carboxyglutamic acid protein 4
357	78255	Ralgps2	ras-specific guanine nucleotide-releasing factor RalGPS2
358	75695	Rilpl1	RILP-like protein 1
359	217340	Rnf157	RING finger protein 157
360	229675	Rsbn1	round spermatid basic protein 1, rosbin
361	72124	Seh1l	nucleoporin SEH1
362	140742	Sesn1	sestrin-1; p53 regulated Pa26 nuclear protein
363	240427	Setbp1	SET-binding protein
364	20534	Slc4a1ap	kanadaptin
365	70862	Spata16	spermatogenesis-associated protein 16
366	74717	Spata17	spermatogenesis-associated protein 17
367	432572	Specc1	cytospin-B
368	224008	Spidr	DNA repair-scaffolding protein
369	20840	Stac	SH3 and cysteine-rich domain-containing protein
370	381476	Stpg2	sperm-tail PG-rich repeat-containing protein 2
371	99237	Tm9sf4	transmembrane 9 superfamily member 4
372	231503	Tmem150c	transmembrane protein 150C
373	243025	Tmem156	transmembrane protein 156
374	210035	Tmem194	transmembrane protein 194A
375	66928	Tmem261	transmembrane protein 261
376	56277	Tmem45a	transmembrane protein 45A
377	103743	Tmem98	transmembrane protein 98
378	387314	Tmtc1	transmembrane and TPR repeat-containing protein 1
379	234129	Tpte	transmembrane phosphatase with tensin homology
380	74735	Trim14	tripartite motif-containing protein 14
381	272027	Tstd2	thiosulfate sulfurtransferase (rhodanese)-like domain containing 2
382	74196	Ttc27	tetratricopeptide repeat protein 27
383	75516	Ttc32	tetratricopeptide repeat protein 32
384	69863	Ttc39b	tetratricopeptide repeat protein 39b
385	378431	Txlnb	beta-taxilin
386	329178	Unc80	unc-80 homolog (C. elegans)
387	71860	Wdr16	cilia- and flagella-associated protein 52; Cfap52
388	446101	Xrra1	X-ray radiation resistance-associated protein 1
389	66361	Zfand1	AN1-type zinc finger protein 1
390	240476	Zfp407	zinc finger protein 407
391	381549	Zfp69	zinc finger protein 69
392	100177	Zmym6	zinc finger MYM-type protein 6
393	74088	0610012H03Rik	RIKEN cDNA 0610012H03 gene
394	73324	1700034F02Rik	RIKEN cDNA1700034F02 gene
395	243219	2900026A02Rik	RIKEN cDNA 2900026A02 gene
396	320606	3632454L22Rik	RIKEN cDNA 3632454L22 gene
397	320965	4831440E17Rik	RIKEN cDNA 4831440E17 gene
398	71643	4930422G04Rik	RIKEN cDNA 4930422G04 gene
399	320163	4930525G20Rik	RIKEN cDNA 4930525G20 gene
400	381715	4930572O03Rik	RIKEN cDNA 4930572O03 gene
401	403185	4932443I19Rik	RIKEN cDNA 0610012H03 gene
402	74401	4933406J08Rik	RIKEN cDNA 0610012H03 gene
403	192136	5033411D12Rik	RIKEN cDNA 0610012H03 gene
404	329159	9130227L01Rik	RIKEN cDNA 0610012H03 gene
405	69334	1700012I11Rik	RIKEN cDNA 1700012I11 gene
406	73938	4930412B13Rik	RIKEN cDNA 4930412B13 gene
407	75286	4930549G23Rik	RIKEN cDNA 4930549G23 gene
408	71422	5430428K19Rik	RIKEN cDNA 5430428K19 gene = ncRNA
409	70626	5730522E02Rik	RIKEN cDNA 5730522E02 gene
410	112415	C030039L03Rik	RIKEN cDNA C030039L03 gene
411	320845	A230056P14Rik	RIKEN cDNA A230056P14 gene
412	381287	A530032D15Rik	RIKEN cDNA A530032D15 gene
413	319336	C130036L24Rik	RIKEN cDNA C130036L24 gene
414	320295	C920006O11Rik	RIKEN cDNA C920006O11 gene
415	654820	G530011O06Rik	RIKEN cDNA G530011O06 gene
416	71675	0610010F05Rik	RIKEN cDNA 0610010F05 gene
417	66874	1200014J11Rik	RIKEN cDNA 1200014J11 gene
418	73481	1700074P13Rik	RIKEN cDNA 1700074P13 gene
419	75135	4930526I15Rik	RIKEN cDNA 4930526I15 gene = ncRNA
420	78809	4930562C15Rik	RIKEN cDNA 4930562C15 gene
421	100038728	Gm10373	predicted gene
422	382064	Gm1110	predicted gene
423	623796	Gm12504	predicted gene
424	545645	Gm13283	predicted gene
425	100502932	Gm13544	predicted gene = ncRNA
426	672763	Gm13710	predicted gene
427	667373	Gm14446	predicted gene
428	100503474	Gm16880	predicted gene
429	100504169	Gm20098	predicted gene
430	622124	Gm20750	predicted gene
431	626049	Gm20753	predicted gene
432	100862359	Gm21671	predicted gene
433	208080	Gm514	predicted gene
434	544990	Gm5795	predicted gene
435	208166	Gm609	predicted gene
436	653016	Gm7325	predicted gene 7325
437	381714	Gm9758	predicted gene
438	100503652	Gm16845	predicted gene, 16845 = ncRNA
439	328657	Gm1968	predicted gene 1968
440	100041554	Gm3404	predicted gene 3404
441	328747	Gm5091	predicted gene 5091
442	101056149	LOC101056149	predicted gene 15908
443	246735	AY074887	cleft palate-related protein 1
444	241943	Ccdc144b	coiled-coil domain containing 144B
445	70192	Cd209g	CD209g antigen
446	13996	Etohd2	ethanol decreased 2
447	66662	Fbxl12os	F-box and leucine-rich repeat protein 12, opposite strand
448	20558	Slfn4	schlafen 4
449	21331	T2	brachyury 2
450	378472	Vaultrc5	vault RNA component 5
451	208292	Zfp871	zinc finger protein 871
452	240041	Zfp945	zinc finger protein 945
453	215061	Trim50	tripartite motif-containing 50
454	98432	Phlpp1	PH domain and leucine rich repeat protein phosphatase 1
455	102465191	Mir6369	microRNA 6369

## Sheet: Sheet3
WT vs WASpI296T thymocyteWASpChIP hits
#	Gene ID	Symbol	Gene name
1	64933	Ap3m2	adaptor-related protein complex 3, mu 2 subunit
2	78541	Asb8	ankyrin repeat and SOCS box protein 8
3	73991	Atl1	atlastin GTPase 1
4	242509	Bnc2	basonuclin 2
5	12182	Bst1	bone marrow stromal cell antigen 1
6	12617	Cenpc1	centromere protein C1
7	108686	Ccdc88a	coiled coil domain containing 88A
8	269784	Cntn4	contactin 4
9	107684	Coro2a	coronin, actin binding protein 2A
10	329877	Dennd4c	DENN domain-containing protein 4C isoform 2
11	329260	Dennd1b	DENN/MADD domain containing 1B
12	23859	Dlg2	disks large homolog 2
13	52401	D5Ertd615e	DNA segment, Chr 5, ERATO Doi 615, expressed
14	100040531	Dynlt1f	dynein light chain Tctex-type 1F
15	224794	Enpp4	ectonucleotide pyrophosphatase/phosphodiesterase 4
16	75740	Egfem1	EGF-like and EMI domain containing 1
17	216742	Fnip1	folliculin-interacting protein 1
18	14198	Fhit	fragile histidine triad gene
19	513309	GFM1	G elongation factor, mitochondrial 1 (GFM1), mRNA
20	16416	Itgb3	integrin beta-3 precursor
21	16172	Il17ra	interleukin 17 receptor A
22	63859	Impg1	interphotoreceptor matrix proteoglycan 1
23	329650	Med12l	mediator complex subunit 12-like
24	110265	Msra	methionine sulfoxide reductase A
25	17912	Myo1b	myosin IB
26	269513	Nkain3	Na+/K+ transporting ATPase interacting 3
27	242481	Palm2	paralemmin 2
28	70779	Prdm5	PR domain zinc finger protein 5
29	235542	Ppp2r3a	protein phosphatase 2, regulatory subunit B'', alpha
30	66011	Ranbp17	RAN binding protein 17
31	232441	Rerg	RAS-like, estrogen-regulated, growth-inhibitor
32	71018	4933404K13Rik	RIKEN cDNA 4933404K13 gene
33	59044	Rnf130	ring finger protein 130
34	24060	Slc35a1	solute carrier family 35 (CMP-sialic acid transporter), member 1
35	75858	Speer4cos	spermatogenesis associated glutamate (E)-rich protein 4C
36	624245	Speer4e	spermatogenesis associated glutamate (E)-rich protein 4e
37	106583	Scaf8	SR-related CTD-associated factor 8
38	56459	Sae1	SUMO1 activating enzyme subunit 1
39	217517	Stxbp6	syntaxin binding protein 6 (amisyn)
40	67596	Tespa1	thymocyte-expressed positive selection-associated protein 1
41	21834	Thrb	thyroid hormone receptor beta
42	407243	Tmem189	transmembrane protein 189
43	57257	Vav3	vav 3 oncogene
44	70579	Zc3h11a	zinc finger CCCH domain-containing 11A
45	78796	Zcchc4	zinc finger, CCHC domain containing 4
46	227998	4933409G03Rik	4933409G03Rik
47	373852	4833422C13Rik	4833422C13Rik
48	AK079755	AK079755	RIKEN mRNA sequence: AK079755
49	AK140001	AK140001	RIKEN mRNA sequence: AK140001.1
50	320509	9930022D16Rik	9930022D16Rik
51	381598	2610005L07Rik	RIKEN cDNA 2610005L07 gene
52		Gm17279	Gm17279 homolog
53		Gm10719	Gm10719 homolog
54		chr2_1412	predicted protein
55		chr6_1219	predicted protein
56		chr2_2556	predicted protein
57		chr11_1522	predicted protein
58		chr9_1165	predicted protein
59		chr3_453	predicted protein
60		chr2_83	predicted protein
61		chr4_873	predicted protein
62		chr6_199	predicted protein
63		chr14_1568	predicted protein
64		chr7_2287	predicted protein
65		chr8_1828	predicted protein
66		chr9_783	predicted protein
67		chr15_552	predicted protein
68		chr17_1039	predicted protein
69		chr3_298	predicted protein
70		chr7_2052	predicted protein
