# Supplementary material for: Nuclear Wiskott–Aldrich syndrome protein co-regulates T cell factor 1-mediated transcription in T cells
Source: Genome Med. 2017 Oct 27;9:91. doi: 10.1186/s13073-017-0481-6 (PMC5660450; doi:10.1186/s13073-017-0481-6)
Supplement: Supplementary file 4 — DNA-binding proteins by GO. (XLSX 313 kb) [file 13073_2017_481_MOESM4_ESM.xlsx]

## Sheet: Sheet0
MGI Gene/Marker ID	Symbol	Name	Chr	Qualifier	Annotated Term	Context	Proteoform	Evidence	Inferred From	Reference(s)
MGI:1915609	0610010K14Rik	RIKEN cDNA 0610010K14 gene	11		DNA binding			IEA	KW-0238	J:60000
MGI:1915609	0610010K14Rik	RIKEN cDNA 0610010K14 gene	11		DNA binding			IEA	IPR009057	J:72247
MGI:1923633	1700012L04Rik	RIKEN cDNA 1700012L04 gene	X		DNA binding			IBA	PTN000604564	J:161428
MGI:1916632	1700024P04Rik	RIKEN cDNA 1700024P04 gene	13		DNA binding			IBA	PTN000603808	J:161428
MGI:1922521	4930557A04Rik	RIKEN cDNA 4930557A04 gene	X		DNA binding			IBA	PTN000604564	J:161428
MGI:3045322	4932411N23Rik	RIKEN cDNA 4932411N23 gene	X		sequence-specific DNA binding			IBA	PTN000067606	J:161428
MGI:3045322	4932411N23Rik	RIKEN cDNA 4932411N23 gene	X		transcription regulatory region DNA binding			IBA	PTN000067606	J:161428
MGI:3588269	4933416C03Rik	RIKEN cDNA 4933416C03 gene	10		transcription regulatory region DNA binding			IBA	PTN000260034	J:161428
MGI:1926171	9130019O22Rik	RIKEN cDNA 9130019O22 gene	7		RNA polymerase II regulatory region sequence-specific DNA binding			IBA	PTN001348477	J:161428
MGI:87859	Abl1	c-abl oncogene 1, non-receptor tyrosine kinase	2		DNA binding			IEA	KW-0238	J:60000
MGI:1353636	Abt1	activator of basal transcription 1	13		DNA binding			IEA	KW-0238	J:60000
MGI:87873	Acd	adrenocortical dysplasia	8		DNA binding			IEA	KW-0238	J:60000
MGI:87873	Acd	adrenocortical dysplasia	8		telomeric DNA binding			IDA		J:199000
MGI:87873	Acd	adrenocortical dysplasia	8		telomeric DNA binding			ISO	Q96AP0	J:164563
MGI:87904	Actb	actin, beta	5	contributes_to	nucleosomal DNA binding			ISO	P60709	J:164563
MGI:87904	Actb	actin, beta	5	contributes_to	RNA polymerase II core promoter proximal region sequence-specific DNA binding			ISO	P60709	J:164563
MGI:87904	Actb	actin, beta	5	contributes_to	RNA polymerase II distal enhancer sequence-specific DNA binding			ISO	P60709	J:164563
MGI:1861453	Actl6a	actin-like 6A	3	contributes_to	nucleosomal DNA binding			ISO	O96019	J:164563
MGI:1861453	Actl6a	actin-like 6A	3	contributes_to	RNA polymerase II core promoter proximal region sequence-specific DNA binding			ISO	O96019	J:164563
MGI:1861453	Actl6a	actin-like 6A	3	contributes_to	RNA polymerase II distal enhancer sequence-specific DNA binding			ISO	O96019	J:164563
MGI:1890773	Actn4	actinin alpha 4	7		chromatin DNA binding			ISO	O43707	J:164563
MGI:1890773	Actn4	actinin alpha 4	7		RNA polymerase II regulatory region sequence-specific DNA binding			ISO	O43707	J:164563
MGI:1889575	Adar	adenosine deaminase, RNA-specific	3		DNA binding			IEA	KW-0238	J:60000
MGI:1889575	Adar	adenosine deaminase, RNA-specific	3		left-handed Z-DNA binding			TAS		J:74605
MGI:1338758	Adnp	activity-dependent neuroprotective protein	2		DNA binding			IEA	IPR001356 IPR009057	J:72247
MGI:1338758	Adnp	activity-dependent neuroprotective protein	2		DNA binding			IEA	KW-0238 KW-0371	J:60000
MGI:2448562	Adnp2	ADNP homeobox 2	18		DNA binding			IEA	KW-0238 KW-0371	J:60000
MGI:2448562	Adnp2	ADNP homeobox 2	18		DNA binding			IEA	IPR001356 IPR009057	J:72247
MGI:1197012	Aebp1	AE binding protein 1	11		DNA binding			IEA	KW-0238	J:60000
MGI:1197012	Aebp1	AE binding protein 1	11		RNA polymerase II regulatory region sequence-specific DNA binding			ISO	Q8IUX7	J:164563
MGI:1338038	Aebp2	AE binding protein 2	6		DNA binding			IDA		J:55019
MGI:1338038	Aebp2	AE binding protein 2	6		RNA polymerase II core promoter proximal region sequence-specific DNA binding			IDA		J:55019
MGI:106927	Aff3	AF4/FMR2 family, member 3	1		DNA binding			IEA	KW-0238	J:60000
MGI:106927	Aff3	AF4/FMR2 family, member 3	1		double-stranded DNA binding			ISO	P51826	J:164563
MGI:1333754	Agfg1	ArfGAP with FG repeats 1	1		DNA binding			IEA	KW-0238	J:60000
MGI:2446630	Ago1	argonaute RISC catalytic subunit 1	4		core promoter binding			ISO	Q9UL18	J:164563
MGI:2446630	Ago1	argonaute RISC catalytic subunit 1	4		RNA polymerase II core promoter proximal region sequence-specific DNA binding			IDA		J:197739
MGI:2446630	Ago1	argonaute RISC catalytic subunit 1	4		transcription regulatory region DNA binding	uses Ccnb1		IMP		J:197739
MGI:2446632	Ago2	argonaute RISC catalytic subunit 2	15		core promoter binding			ISO	Q9UKV8	J:164563
MGI:1915033	Ahctf1	AT hook containing transcription factor 1	1		DNA binding			IEA	KW-0238	J:60000
MGI:2444218	Ahdc1	AT hook, DNA binding motif, containing 1	4		DNA binding			IEA	KW-0238	J:60000
MGI:105043	Ahr	aryl-hydrocarbon receptor	12		DNA binding			IDA		J:153
MGI:105043	Ahr	aryl-hydrocarbon receptor	12		DNA binding			ISO	P35869	J:164563
MGI:105043	Ahr	aryl-hydrocarbon receptor	12		E-box binding			IDA		J:162974
MGI:105043	Ahr	aryl-hydrocarbon receptor	12		enhancer binding			ISO	P35869	J:200218
MGI:105043	Ahr	aryl-hydrocarbon receptor	12		sequence-specific DNA binding			IDA		J:861
MGI:105043	Ahr	aryl-hydrocarbon receptor	12		transcription regulatory region DNA binding			ISO	P35869	J:164563
MGI:1333776	Ahrr	aryl-hydrocarbon receptor repressor	13		DNA binding			IEA	KW-0238	J:60000
MGI:2138302	AI607873	expressed sequence AI607873	1		core promoter binding			ISO	Q16666	J:164563
MGI:2138302	AI607873	expressed sequence AI607873	1		double-stranded DNA binding			ISO	Q16666	J:164563
MGI:2138302	AI607873	expressed sequence AI607873	1		RNA polymerase II core promoter proximal region sequence-specific DNA binding			ISO	Q16666	J:164563
MGI:1349419	Aifm1	apoptosis-inducing factor, mitochondrion-associated 1	X		DNA binding			IDA		J:186001
MGI:1918611	Aifm2	apoptosis-inducing factor, mitochondrion-associated 2	10		DNA binding			ISO	Q9BRQ8	J:164563
MGI:2686159	Aim2	absent in melanoma 2	1		DNA binding			IEA	KW-0238	J:60000
MGI:2686159	Aim2	absent in melanoma 2	1		double-stranded DNA binding			IDA		J:145965 J:205029
MGI:2686159	Aim2	absent in melanoma 2	1		double-stranded DNA binding			ISO	O14862	J:164563
MGI:1338803	Aire	autoimmune regulator (autoimmune polyendocrinopathy candidiasis ectodermal dystrophy)	10		DNA binding			IEA	IPR000770 IPR008087	J:72247
MGI:1338803	Aire	autoimmune regulator (autoimmune polyendocrinopathy candidiasis ectodermal dystrophy)	10		DNA binding			IEA	KW-0238	J:60000
MGI:1338803	Aire	autoimmune regulator (autoimmune polyendocrinopathy candidiasis ectodermal dystrophy)	10		RNA polymerase II regulatory region sequence-specific DNA binding			IBA	PTN000371549	J:161428
MGI:1338803	Aire	autoimmune regulator (autoimmune polyendocrinopathy candidiasis ectodermal dystrophy)	10		RNA polymerase II regulatory region sequence-specific DNA binding			ISO	O43918	J:164563
MGI:1338803	Aire	autoimmune regulator (autoimmune polyendocrinopathy candidiasis ectodermal dystrophy)	10		transcription regulatory region DNA binding			ISO	O43918	J:164563
MGI:1928488	Akap8	A kinase (PRKA) anchor protein 8	17		DNA binding			ISO	RGD:620832	J:155856
MGI:1928488	Akap8	A kinase (PRKA) anchor protein 8	17		double-stranded DNA binding			ISO	RGD:620832	J:155856
MGI:1860606	Akap8l	A kinase (PRKA) anchor protein 8-like	17		DNA binding			IEA	IPR007071	J:72247
MGI:2140340	Akna	AT-hook transcription factor	4		DNA binding			IEA	KW-0238	J:60000
MGI:2140340	Akna	AT-hook transcription factor	4		RNA polymerase II core promoter proximal region sequence-specific DNA binding			ISO	Q7Z591	J:164563
MGI:87991	Alb	albumin	5		DNA binding			ISO	P02768	J:164563
MGI:104621	Alx1	ALX homeobox 1	10		DNA binding			IEA	KW-0238 KW-0371	J:60000
MGI:104621	Alx1	ALX homeobox 1	10		DNA binding			IEA	IPR001356 IPR009057	J:72247
MGI:104621	Alx1	ALX homeobox 1	10		RNA polymerase II regulatory region sequence-specific DNA binding			ISO	Q15699	J:164563
MGI:104621	Alx1	ALX homeobox 1	10		sequence-specific DNA binding			IDA		J:51128
MGI:1277097	Alx3	aristaless-like homeobox 3	3		DNA binding			ISO	AY488087	J:73065
MGI:1277097	Alx3	aristaless-like homeobox 3	3		sequence-specific DNA binding			IEA	IPR017970	J:72247
MGI:108359	Alx4	aristaless-like homeobox 4	2		DNA binding			IEA	KW-0238 KW-0371	J:60000
MGI:108359	Alx4	aristaless-like homeobox 4	2		DNA binding			IEA	IPR001356 IPR009057	J:72247
MGI:108359	Alx4	aristaless-like homeobox 4	2		RNA polymerase II regulatory region sequence-specific DNA binding			IDA		J:51128
MGI:108359	Alx4	aristaless-like homeobox 4	2		sequence-specific DNA binding			IDA		J:50255
MGI:1341044	Alyref	Aly/REF export factor	11		single-stranded DNA binding			IDA		J:65157
MGI:1913144	Alyref2	Aly/REF export factor 2	1		single-stranded DNA binding			IDA		J:65157
MGI:88022	Ang	angiogenin, ribonuclease, RNase A family, 5	14		DNA binding			IEA	KW-0238	J:60000
MGI:104984	Ang2	angiogenin, ribonuclease A family, member 2	14		DNA binding			IEA	KW-0238	J:60000
MGI:1201793	Ang3	angiogenin, ribonuclease A family, member 3	14		DNA binding			IEA	KW-0238	J:60000
MGI:1097717	Ankrd1	ankyrin repeat domain 1 (cardiac muscle)	19		DNA binding			ISO	Q15327	J:164563
MGI:1917904	Ankrd33b	ankyrin repeat domain 33B	15		DNA binding			IEA	KW-0238	J:60000
MGI:1913979	Ankrd61	ankyrin repeat domain 61	5		DNA binding			IEA	KW-0238	J:60000
MGI:96819	Anxa1	annexin A1	19	contributes_to	single-stranded DNA binding			ISO	RGD:2118	J:155856
MGI:96819	Anxa1	annexin A1	19		single-stranded DNA binding			ISO	RGD:2118	J:155856
MGI:88042	Apex1	apurinic/apyrimidinic endonuclease 1	14		chromatin DNA binding			ISO	P27695	J:164563
MGI:88042	Apex1	apurinic/apyrimidinic endonuclease 1	14		damaged DNA binding			ISO	P27695	J:164563
MGI:88042	Apex1	apurinic/apyrimidinic endonuclease 1	14		DNA binding			ISO	P27695	J:164563
MGI:88042	Apex1	apurinic/apyrimidinic endonuclease 1	14		double-stranded telomeric DNA binding			ISO	P27695	J:164563
MGI:1924872	Apex2	apurinic/apyrimidinic endonuclease 2	X		DNA binding			IEA	IPR020847	J:72247
MGI:1924872	Apex2	apurinic/apyrimidinic endonuclease 2	X		DNA binding			IEA	KW-0238	J:60000
MGI:1917178	Apitd1	apoptosis-inducing, TAF9-like domain 1	4		DNA binding			ISO	Q8N2Z9	J:164563
MGI:1917178	Apitd1	apoptosis-inducing, TAF9-like domain 1	4		double-stranded DNA binding			IBA	PTN000541279	J:161428
MGI:1917178	Apitd1	apoptosis-inducing, TAF9-like domain 1	4	contributes_to	double-stranded DNA binding			ISO	Q8N2Z9	J:164563
MGI:88047	Aplp2	amyloid beta (A4) precursor-like protein 2	9		DNA binding			IEA	KW-0238	J:60000
MGI:88059	App	amyloid beta (A4) precursor protein	16		DNA binding	has the participant Mme		IDA		J:100260
MGI:1913658	Aptx	aprataxin	4		damaged DNA binding			ISO	Q7Z2E3	J:164563
MGI:1913658	Aptx	aprataxin	4		DNA binding			IEA	IPR026963	J:72247
MGI:1913658	Aptx	aprataxin	4		DNA binding			IEA	KW-0238	J:60000
MGI:1913658	Aptx	aprataxin	4		double-stranded DNA binding			ISO	Q7Z2E3	J:164563
MGI:88064	Ar	androgen receptor	X		DNA binding			IEA	IPR001103	J:72247
MGI:88064	Ar	androgen receptor	X		DNA binding			IEA	KW-0238	J:60000
MGI:88064	Ar	androgen receptor	X		RNA polymerase II core promoter proximal region sequence-specific DNA binding			ISO	P10275	J:164563
MGI:88064	Ar	androgen receptor	X		sequence-specific DNA binding			IDA		J:17588
MGI:88064	Ar	androgen receptor	X		sequence-specific DNA binding			ISO	RGD:2147	J:155856
MGI:88064	Ar	androgen receptor	X		transcription regulatory region DNA binding			ISO	P10275	J:164563
MGI:1929494	Arhgap35	Rho GTPase activating protein 35	7		DNA binding			IEA	KW-0238	J:60000
MGI:1929494	Arhgap35	Rho GTPase activating protein 35	7		RNA polymerase II regulatory region sequence-specific DNA binding			ISO	Q9NRY4	J:164563
MGI:1935147	Arid1a	AT rich interactive domain 1A (SWI-like)	4		DNA binding			ISO	O14497	J:73065
MGI:1328360	Arid3a	AT rich interactive domain 3A (BRIGHT-like)	10		DNA binding			IDA		J:95172
MGI:1328360	Arid3a	AT rich interactive domain 3A (BRIGHT-like)	10		RNA polymerase II regulatory region sequence-specific DNA binding			IDA		J:95172
MGI:1328360	Arid3a	AT rich interactive domain 3A (BRIGHT-like)	10		RNA polymerase II regulatory region sequence-specific DNA binding			IMP		J:95172
MGI:1930768	Arid3b	AT rich interactive domain 3B (BRIGHT-like)	9		DNA binding			IEA	IPR001606	J:72247
MGI:1930768	Arid3b	AT rich interactive domain 3B (BRIGHT-like)	9		DNA binding			IEA	KW-0238	J:60000
MGI:1930768	Arid3b	AT rich interactive domain 3B (BRIGHT-like)	9		RNA polymerase II core promoter proximal region sequence-specific DNA binding			IDA		J:51742
MGI:1930768	Arid3b	AT rich interactive domain 3B (BRIGHT-like)	9		RNA polymerase II distal enhancer sequence-specific DNA binding			IDA		J:51742
MGI:3650624	Arid3c	AT rich interactive domain 3C (BRIGHT-like)	4		DNA binding			IEA	IPR001606	J:72247
MGI:3650624	Arid3c	AT rich interactive domain 3C (BRIGHT-like)	4		DNA binding			IEA	KW-0238	J:60000
MGI:2444354	Arid4a	AT rich interactive domain 4A (RBP1-like)	12		DNA binding			ISO	P29374	J:164563
MGI:2444354	Arid4a	AT rich interactive domain 4A (RBP1-like)	12		transcription regulatory region DNA binding			IBA	PTN000359478	J:161428
MGI:2137512	Arid4b	AT rich interactive domain 4B (RBP1-like)	13		DNA binding			IEA	IPR001606	J:72247
MGI:2137512	Arid4b	AT rich interactive domain 4B (RBP1-like)	13		DNA binding			IEA	KW-0238	J:60000
MGI:2137512	Arid4b	AT rich interactive domain 4B (RBP1-like)	13		transcription regulatory region DNA binding			IBA	PTN000359478	J:161428
MGI:2443039	Arid5a	AT rich interactive domain 5A (MRF1-like)	1		DNA binding			IEA	IPR001606	J:72247
MGI:2443039	Arid5a	AT rich interactive domain 5A (MRF1-like)	1		DNA binding			IEA	KW-0238	J:60000
MGI:2443039	Arid5a	AT rich interactive domain 5A (MRF1-like)	1		transcription regulatory region DNA binding			IBA	PTN000359478	J:161428
MGI:2175912	Arid5b	AT rich interactive domain 5B (MRF1-like)	10		DNA binding			ISO	Q14865	J:164563
MGI:2175912	Arid5b	AT rich interactive domain 5B (MRF1-like)	10		RNA polymerase II regulatory region sequence-specific DNA binding			ISO	Q14865	J:164563
MGI:2175912	Arid5b	AT rich interactive domain 5B (MRF1-like)	10		transcription regulatory region DNA binding			IBA	PTN000359478	J:161428
MGI:2175912	Arid5b	AT rich interactive domain 5B (MRF1-like)	10		transcription regulatory region DNA binding			ISO	Q14865	J:164563
MGI:88071	Arnt	aryl hydrocarbon receptor nuclear translocator	3		DNA binding	has the participant Epo		IGI	Q99814	J:37851
MGI:88071	Arnt	aryl hydrocarbon receptor nuclear translocator	3		DNA binding	has the participant Epo		IGI	P97481 Q16665	J:41526
MGI:88071	Arnt	aryl hydrocarbon receptor nuclear translocator	3		enhancer binding			ISO	P27540	J:200218
MGI:88071	Arnt	aryl hydrocarbon receptor nuclear translocator	3	contributes_to	sequence-specific DNA binding			ISO	RGD:2153	J:155856
MGI:88071	Arnt	aryl hydrocarbon receptor nuclear translocator	3	contributes_to	sequence-specific DNA binding			ISO	P27540	J:164563
MGI:107188	Arnt2	aryl hydrocarbon receptor nuclear translocator 2	7		DNA binding	has the participant Dbn1|has the participant Npas4		IDA		J:80366
MGI:107188	Arnt2	aryl hydrocarbon receptor nuclear translocator 2	7		RNA polymerase II core promoter proximal region sequence-specific DNA binding			IDA		J:31945
MGI:1096381	Arntl	aryl hydrocarbon receptor nuclear translocator-like	7		core promoter binding			IDA		J:205586 J:211236
MGI:1096381	Arntl	aryl hydrocarbon receptor nuclear translocator-like	7		core promoter sequence-specific DNA binding			IDA		J:176743 J:201135 J:213082 J:215875 J:217260
MGI:1096381	Arntl	aryl hydrocarbon receptor nuclear translocator-like	7		DNA binding			IDA		J:209471
MGI:1096381	Arntl	aryl hydrocarbon receptor nuclear translocator-like	7		DNA binding			IPI	Q61221	J:49044
MGI:1096381	Arntl	aryl hydrocarbon receptor nuclear translocator-like	7		DNA binding			ISO	O00327	J:73065
MGI:1096381	Arntl	aryl hydrocarbon receptor nuclear translocator-like	7		E-box binding			IDA		J:154880 J:162974 J:209571
MGI:1096381	Arntl	aryl hydrocarbon receptor nuclear translocator-like	7		E-box binding			ISO	O00327	J:164563
MGI:1096381	Arntl	aryl hydrocarbon receptor nuclear translocator-like	7		sequence-specific DNA binding			IDA		J:209477
MGI:1096381	Arntl	aryl hydrocarbon receptor nuclear translocator-like	7		transcription regulatory region sequence-specific DNA binding			IDA		J:173532
MGI:2684845	Arntl2	aryl hydrocarbon receptor nuclear translocator-like 2	6		DNA binding			IEA	KW-0238	J:60000
MGI:2684845	Arntl2	aryl hydrocarbon receptor nuclear translocator-like 2	6		E-box binding			IDA		J:154880
MGI:2684845	Arntl2	aryl hydrocarbon receptor nuclear translocator-like 2	6		E-box binding			ISO	Q8WYA1	J:164563
MGI:99473	Arrb1	arrestin, beta 1	7		transcription regulatory region DNA binding			ISO	P49407	J:164563
MGI:1097716	Arx	aristaless related homeobox	X		DNA binding			IEA	IPR001356 IPR009057	J:72247
MGI:1097716	Arx	aristaless related homeobox	X		DNA binding			IEA	KW-0238 KW-0371	J:60000
MGI:1097716	Arx	aristaless related homeobox	X		RNA polymerase II distal enhancer sequence-specific DNA binding			IDA		J:98803
MGI:1097716	Arx	aristaless related homeobox	X		sequence-specific DNA binding			IEA	IPR017970	J:72247
MGI:96919	Ascl1	achaete-scute family bHLH transcription factor 1	10		DNA binding			IDA		J:172912
MGI:96919	Ascl1	achaete-scute family bHLH transcription factor 1	10		double-stranded DNA binding			ISO	RGD:71010	J:155856
MGI:96919	Ascl1	achaete-scute family bHLH transcription factor 1	10		E-box binding			ISO	P50553	J:164563
MGI:96919	Ascl1	achaete-scute family bHLH transcription factor 1	10		RNA polymerase II core promoter proximal region sequence-specific DNA binding			ISO	P50553	J:164563
MGI:96919	Ascl1	achaete-scute family bHLH transcription factor 1	10		RNA polymerase II regulatory region sequence-specific DNA binding			IBA	PTN000358347	J:161428
MGI:96919	Ascl1	achaete-scute family bHLH transcription factor 1	10		sequence-specific DNA binding	uses Dll1		IDA		J:119653
MGI:96920	Ascl2	achaete-scute family bHLH transcription factor 2	7		DNA binding			IEA	KW-0238	J:60000
MGI:96920	Ascl2	achaete-scute family bHLH transcription factor 2	7		DNA binding			IEA	IPR015660	J:72247
MGI:96920	Ascl2	achaete-scute family bHLH transcription factor 2	7		E-box binding			ISO	Q99929	J:164563
MGI:96920	Ascl2	achaete-scute family bHLH transcription factor 2	7		RNA polymerase II core promoter proximal region sequence-specific DNA binding			ISO	Q99929	J:164563
MGI:96920	Ascl2	achaete-scute family bHLH transcription factor 2	7		RNA polymerase II regulatory region sequence-specific DNA binding			IBA	PTN000358347	J:161428
MGI:96920	Ascl2	achaete-scute family bHLH transcription factor 2	7		sequence-specific DNA binding			IDA		J:48573
MGI:1928820	Ascl3	achaete-scute family bHLH transcription factor 3	7		DNA binding			IDA		J:73675
MGI:1928820	Ascl3	achaete-scute family bHLH transcription factor 3	7		RNA polymerase II regulatory region sequence-specific DNA binding			IDA		J:73675
MGI:1914591	Ascl4	achaete-scute family bHLH transcription factor 4	10		RNA polymerase II regulatory region sequence-specific DNA binding			IBA	PTN000358347	J:161428
MGI:2685043	Ascl5	achaete-scute family bHLH transcription factor 5	1		RNA polymerase II regulatory region sequence-specific DNA binding			IBA	PTN000358347	J:161428
MGI:2183158	Ash1l	ash1 (absent, small, or homeotic)-like (Drosophila)	3		DNA binding			IEA	IPR017956	J:72247
MGI:1344416	Ash2l	ash2 (absent, small, or homeotic)-like (Drosophila)	8		DNA binding			IEA	KW-0238	J:60000
MGI:1344416	Ash2l	ash2 (absent, small, or homeotic)-like (Drosophila)	8		transcription regulatory region DNA binding			IBA	PTN000063846	J:161428
MGI:1344416	Ash2l	ash2 (absent, small, or homeotic)-like (Drosophila)	8		transcription regulatory region DNA binding			ISO	Q9UBL3	J:164563
MGI:2684063	Asxl1	additional sex combs like 1	2		DNA binding			IEA	IPR026905	J:72247
MGI:1922552	Asxl2	additional sex combs like 2 (Drosophila)	12		DNA binding			IEA	IPR026905	J:72247
MGI:2685175	Asxl3	additional sex combs like 3 (Drosophila)	18		DNA binding			IEA	IPR026905	J:72247
MGI:1298366	Atf1	activating transcription factor 1	15		DNA binding			IDA		J:74131
MGI:1298366	Atf1	activating transcription factor 1	15		RNA polymerase II regulatory region sequence-specific DNA binding			ISO	P18846	J:164563
MGI:1298366	Atf1	activating transcription factor 1	15		sequence-specific DNA binding			ISO	RGD:1307360	J:155856
MGI:109349	Atf2	activating transcription factor 2	2		cAMP response element binding			ISO	P15336	J:164563
MGI:109349	Atf2	activating transcription factor 2	2		cAMP response element binding			ISO	RGD:621862	J:155856
MGI:109349	Atf2	activating transcription factor 2	2		DNA binding			IDA		J:79339
MGI:109349	Atf2	activating transcription factor 2	2		enhancer sequence-specific DNA binding			ISO	P15336	J:164563
MGI:109349	Atf2	activating transcription factor 2	2		RNA polymerase II distal enhancer sequence-specific DNA binding			ISO	P15336	J:164563
MGI:109349	Atf2	activating transcription factor 2	2		RNA polymerase II regulatory region sequence-specific DNA binding			ISO	P15336	J:164563
MGI:109349	Atf2	activating transcription factor 2	2		sequence-specific DNA binding			ISO	RGD:621862	J:155856
MGI:109384	Atf3	activating transcription factor 3	1		DNA binding			IDA		J:76767 J:79339
MGI:109384	Atf3	activating transcription factor 3	1		RNA polymerase II core promoter proximal region sequence-specific DNA binding			IDA		J:108648
MGI:109384	Atf3	activating transcription factor 3	1		RNA polymerase II regulatory region sequence-specific DNA binding			ISO	P18847	J:164563
MGI:109384	Atf3	activating transcription factor 3	1		sequence-specific DNA binding			IEA	IPR004827	J:72247
MGI:109384	Atf3	activating transcription factor 3	1		transcription regulatory region DNA binding			ISO	P18847	J:164563
MGI:109384	Atf3	activating transcription factor 3	1		transcription regulatory region sequence-specific DNA binding			ISO	P18847	J:164563
MGI:88096	Atf4	activating transcription factor 4	15		core promoter sequence-specific DNA binding			IDA		J:176743
MGI:88096	Atf4	activating transcription factor 4	15		DNA binding	has the participant Tnfsf11		IDA		J:97566
MGI:88096	Atf4	activating transcription factor 4	15		DNA binding			IDA		J:83554
MGI:88096	Atf4	activating transcription factor 4	15		DNA binding			IGI	MGI:2679336	J:115876
MGI:88096	Atf4	activating transcription factor 4	15		DNA binding			ISO	P18848	J:164563
MGI:88096	Atf4	activating transcription factor 4	15		RNA polymerase II core promoter proximal region sequence-specific DNA binding			IMP		J:210921
MGI:88096	Atf4	activating transcription factor 4	15		sequence-specific DNA binding			ISO	P18848	J:164563
MGI:88096	Atf4	activating transcription factor 4	15		transcription regulatory region DNA binding			ISO	P18848	J:164563
MGI:88096	Atf4	activating transcription factor 4	15	contributes_to	transcription regulatory region DNA binding			ISO	P18848	J:164563
MGI:2141857	Atf5	activating transcription factor 5	7		DNA binding			IEA	KW-0238	J:60000
MGI:2141857	Atf5	activating transcription factor 5	7		RNA polymerase II regulatory region sequence-specific DNA binding			IBA	PTN001771720	J:161428
MGI:2141857	Atf5	activating transcription factor 5	7		RNA polymerase II regulatory region sequence-specific DNA binding			ISO	Q9Y2D1	J:164563
MGI:2141857	Atf5	activating transcription factor 5	7		sequence-specific DNA binding			IDA		J:224721
MGI:2141857	Atf5	activating transcription factor 5	7		sequence-specific DNA binding			ISO	RGD:628902	J:155856
MGI:2141857	Atf5	activating transcription factor 5	7		transcription regulatory region DNA binding			IDA		J:224721
MGI:2141857	Atf5	activating transcription factor 5	7		transcription regulatory region DNA binding			ISO	RGD:628902	J:155856
MGI:1926157	Atf6	activating transcription factor 6	1		cAMP response element binding			IEA	IPR029801	J:72247
MGI:1926157	Atf6	activating transcription factor 6	1		DNA binding			IEA	KW-0238	J:60000
MGI:1926157	Atf6	activating transcription factor 6	1		RNA polymerase II regulatory region sequence-specific DNA binding			ISO	P18850	J:164563
MGI:1926157	Atf6	activating transcription factor 6	1		sequence-specific DNA binding			IEA	IPR004827	J:72247
MGI:1926157	Atf6	activating transcription factor 6	1		transcription regulatory region sequence-specific DNA binding			ISO	P18850	J:164563
MGI:105121	Atf6b	activating transcription factor 6 beta	17		cAMP response element binding			IEA	IPR029809	J:72247
MGI:105121	Atf6b	activating transcription factor 6 beta	17		DNA binding			IEA	KW-0238	J:60000
MGI:105121	Atf6b	activating transcription factor 6 beta	17		sequence-specific DNA binding			IEA	IPR004827	J:72247
MGI:105121	Atf6b	activating transcription factor 6 beta	17		transcription regulatory region DNA binding			ISO	Q99941	J:164563
MGI:107202	Atm	ataxia telangiectasia mutated	9		DNA binding			IEA	KW-0238	J:60000
MGI:2682328	Atmin	ATM interactor	8		transcription regulatory region DNA binding			IDA		J:186112
MGI:104654	Atoh1	atonal bHLH transcription factor 1	6		chromatin DNA binding	uses Barhl2		IDA		J:98522
MGI:104654	Atoh1	atonal bHLH transcription factor 1	6		DNA binding			IDA		J:87736
MGI:104654	Atoh1	atonal bHLH transcription factor 1	6		RNA polymerase II core promoter proximal region sequence-specific DNA binding			IDA		J:211249
MGI:104654	Atoh1	atonal bHLH transcription factor 1	6		sequence-specific DNA binding	uses Nr2f6		IDA		J:112202
MGI:1355553	Atoh7	atonal bHLH transcription factor 7	10		DNA binding			IEA	KW-0238	J:60000
MGI:1918343	Atoh8	atonal bHLH transcription factor 8	6		DNA binding			IEA	KW-0238	J:60000
MGI:1918343	Atoh8	atonal bHLH transcription factor 8	6		E-box binding			ISO	Q96SQ7	J:164563
MGI:108028	Atr	ataxia telangiectasia and Rad3 related	9		DNA binding			IEA	KW-0238	J:60000
MGI:103067	Atrx	alpha thalassemia/mental retardation syndrome X-linked	X		DNA binding			IEA	KW-0238	J:60000
MGI:104783	Atxn1	ataxin 1	13		DNA binding			IEA	KW-0238	J:60000
MGI:3694797	Atxn1l	ataxin 1-like	8		DNA binding			IEA	KW-0238	J:60000
MGI:1099442	Atxn3	ataxin 3	12		RNA polymerase II regulatory region DNA binding			ISO	RGD:621567	J:155856
MGI:894680	Bach1	BTB and CNC homology 1, basic leucine zipper transcription factor 1	16		DNA binding			IDA		J:41872
MGI:894680	Bach1	BTB and CNC homology 1, basic leucine zipper transcription factor 1	16		RNA polymerase II distal enhancer sequence-specific DNA binding			IDA		J:41872
MGI:894680	Bach1	BTB and CNC homology 1, basic leucine zipper transcription factor 1	16		sequence-specific DNA binding			IEA	IPR004827	J:72247
MGI:894679	Bach2	BTB and CNC homology, basic leucine zipper transcription factor 2	4		DNA binding			IDA		J:41872
MGI:894679	Bach2	BTB and CNC homology, basic leucine zipper transcription factor 2	4		RNA polymerase II distal enhancer sequence-specific DNA binding			IDA		J:41872
MGI:894679	Bach2	BTB and CNC homology, basic leucine zipper transcription factor 2	4		sequence-specific DNA binding			IEA	IPR004827	J:72247
MGI:2679272	Bahcc1	BAH domain and coiled-coil containing 1	11		transcription regulatory region sequence-specific DNA binding			IBA	PTN000968522	J:161428
MGI:2139371	Bahd1	bromo adjacent homology domain containing 1	2		transcription regulatory region sequence-specific DNA binding			IBA	PTN000968522	J:161428
MGI:1346330	Banf1	barrier to autointegration factor 1	19		DNA binding			IDA		J:57554
MGI:1346330	Banf1	barrier to autointegration factor 1	19		DNA binding			TAS		J:74817
MGI:2684961	Banf2	barrier to autointegration factor 2	2		DNA binding			IEA	IPR004122	J:72247
MGI:1889023	Banp	BTG3 associated nuclear protein	8		DNA binding			IEA	KW-0238	J:60000
MGI:1859288	Barhl1	BarH-like 1 (Drosophila)	2		DNA binding			IEA	KW-0238 KW-0371	J:60000
MGI:1859288	Barhl1	BarH-like 1 (Drosophila)	2		DNA binding			IEA	IPR001356 IPR009057 IPR020479	J:72247
MGI:1859288	Barhl1	BarH-like 1 (Drosophila)	2		RNA polymerase II regulatory region sequence-specific DNA binding			IBA	PTN001551673	J:161428
MGI:1859288	Barhl1	BarH-like 1 (Drosophila)	2		sequence-specific DNA binding			IEA	IPR017970	J:72247
MGI:1859314	Barhl2	BarH-like 2 (Drosophila)	5		DNA binding			IEA	KW-0238 KW-0371	J:60000
MGI:1859314	Barhl2	BarH-like 2 (Drosophila)	5		DNA binding			IEA	IPR001356 IPR009057 IPR020479	J:72247
MGI:1859314	Barhl2	BarH-like 2 (Drosophila)	5		RNA polymerase II regulatory region sequence-specific DNA binding			IBA	PTN001551673	J:161428
MGI:1859314	Barhl2	BarH-like 2 (Drosophila)	5		sequence-specific DNA binding			IEA	IPR017970	J:72247
MGI:103124	Barx1	BarH-like homeobox 1	13		DNA binding			IEA	KW-0238 KW-0371	J:60000
MGI:103124	Barx1	BarH-like homeobox 1	13		DNA binding			IEA	IPR000047 IPR001356 IPR009057 IPR020479	J:72247
MGI:103124	Barx1	BarH-like homeobox 1	13		RNA polymerase II regulatory region sequence-specific DNA binding			IBA	PTN001551673	J:161428
MGI:103124	Barx1	BarH-like homeobox 1	13		sequence-specific DNA binding			IEA	IPR017970	J:72247
MGI:109617	Barx2	BarH-like homeobox 2	9		DNA binding			IDA		J:96883
MGI:109617	Barx2	BarH-like homeobox 2	9		DNA binding			IGI	MGI:106658	J:69012
MGI:109617	Barx2	BarH-like homeobox 2	9		DNA binding			ISO	Q9UMQ3	J:73065
MGI:109617	Barx2	BarH-like homeobox 2	9		RNA polymerase II regulatory region sequence-specific DNA binding			IBA	PTN001551673	J:161428
MGI:109617	Barx2	BarH-like homeobox 2	9		RNA polymerase II regulatory region sequence-specific DNA binding			ISO	Q9UMQ3	J:164563
MGI:109617	Barx2	BarH-like homeobox 2	9		sequence-specific DNA binding	happens in forelimb bud mesenchyme,happens in mesenchymal stem cell,uses Col2a1		IDA		J:98500
MGI:1917600	Basp1	brain abundant, membrane attached signal protein 1	15		transcription regulatory region DNA binding			IDA		J:156042
MGI:1859147	Batf	basic leucine zipper transcription factor, ATF-like	12		DNA binding			IEA	IPR000837 IPR029820	J:72247
MGI:1859147	Batf	basic leucine zipper transcription factor, ATF-like	12		DNA binding			IEA	KW-0238	J:60000
MGI:1859147	Batf	basic leucine zipper transcription factor, ATF-like	12		RNA polymerase II core promoter proximal region sequence-specific DNA binding			IDA		J:190118
MGI:1859147	Batf	basic leucine zipper transcription factor, ATF-like	12		sequence-specific DNA binding			IDA		J:150643 J:172119 J:188767 J:189230 J:190118
MGI:1921731	Batf2	basic leucine zipper transcription factor, ATF-like 2	19		DNA binding			IEA	KW-0238	J:60000
MGI:1921731	Batf2	basic leucine zipper transcription factor, ATF-like 2	19		DNA binding			IEA	IPR000837	J:72247
MGI:1921731	Batf2	basic leucine zipper transcription factor, ATF-like 2	19		RNA polymerase II core promoter proximal region sequence-specific DNA binding			IBA	PTN000598662	J:161428
MGI:1921731	Batf2	basic leucine zipper transcription factor, ATF-like 2	19		sequence-specific DNA binding			IEA	IPR004827	J:72247
MGI:1925491	Batf3	basic leucine zipper transcription factor, ATF-like 3	1		DNA binding			IEA	IPR000837	J:72247
MGI:1925491	Batf3	basic leucine zipper transcription factor, ATF-like 3	1		DNA binding			IEA	KW-0238	J:60000
MGI:1925491	Batf3	basic leucine zipper transcription factor, ATF-like 3	1		RNA polymerase II core promoter proximal region sequence-specific DNA binding			IBA	PTN000598662	J:161428
MGI:1925491	Batf3	basic leucine zipper transcription factor, ATF-like 3	1		RNA polymerase II core promoter proximal region sequence-specific DNA binding			ISO	Q9NR55	J:164563
MGI:1925491	Batf3	basic leucine zipper transcription factor, ATF-like 3	1		sequence-specific DNA binding			IEA	IPR004827	J:72247
MGI:2151152	Baz2a	bromodomain adjacent to zinc finger domain, 2A	10		DNA binding			IDA		J:71381
MGI:2151152	Baz2a	bromodomain adjacent to zinc finger domain, 2A	10		RNA polymerase I CORE element sequence-specific DNA binding			ISO	Q9UIF9	J:164563
MGI:1917758	Bbx	bobby sox homolog (Drosophila)	16		DNA binding			IEA	KW-0238	J:60000
MGI:3584522	BC094916	cDNA sequence BC094916	1		core promoter binding			ISO	Q16666	J:164563
MGI:3584522	BC094916	cDNA sequence BC094916	1		double-stranded DNA binding			ISO	Q16666	J:164563
MGI:3584522	BC094916	cDNA sequence BC094916	1		RNA polymerase II core promoter proximal region sequence-specific DNA binding			ISO	Q16666	J:164563
MGI:88140	Bcl3	B cell leukemia/lymphoma 3	7		DNA binding	has the participant Gata3		IDA		J:107516
MGI:107187	Bcl6	B cell leukemia/lymphoma 6	16		chromatin DNA binding	happens in CD8-positive, alpha-beta T cell,uses Gzmb		IDA		J:117088
MGI:107187	Bcl6	B cell leukemia/lymphoma 6	16		DNA binding			IDA		J:39815
MGI:107187	Bcl6	B cell leukemia/lymphoma 6	16		DNA binding	has the participant Nfkb1		IDA		J:95859
MGI:107187	Bcl6	B cell leukemia/lymphoma 6	16		DNA binding	has the participant Igh-7		IDA		J:57856
MGI:107187	Bcl6	B cell leukemia/lymphoma 6	16		intronic transcription regulatory region sequence-specific DNA binding			IDA		J:214293
MGI:107187	Bcl6	B cell leukemia/lymphoma 6	16		RNA polymerase II regulatory region sequence-specific DNA binding			IDA		J:77745
MGI:107187	Bcl6	B cell leukemia/lymphoma 6	16		sequence-specific DNA binding	uses Igh-7		IDA		J:98563
MGI:107187	Bcl6	B cell leukemia/lymphoma 6	16		sequence-specific DNA binding			ISO	P41182	J:164563
MGI:1278332	Bcl6b	B cell CLL/lymphoma 6, member B	11		DNA binding			IDA		J:48309
MGI:1278332	Bcl6b	B cell CLL/lymphoma 6, member B	11		RNA polymerase II regulatory region sequence-specific DNA binding			IDA		J:48309
MGI:106190	Bcl11a	B cell CLL/lymphoma 11A (zinc finger protein)	11		RNA polymerase II core promoter proximal region sequence-specific DNA binding			ISO	Q9H165	J:164563
MGI:106190	Bcl11a	B cell CLL/lymphoma 11A (zinc finger protein)	11		sequence-specific DNA binding			IBA	PTN000579295	J:161428
MGI:106190	Bcl11a	B cell CLL/lymphoma 11A (zinc finger protein)	11		transcription regulatory region DNA binding			IBA	PTN000579295	J:161428
MGI:1929913	Bcl11b	B cell leukemia/lymphoma 11B	12		RNA polymerase II core promoter proximal region sequence-specific DNA binding	happens in T cell,has the participant Il2		IDA		J:139460
MGI:1929913	Bcl11b	B cell leukemia/lymphoma 11B	12		sequence-specific DNA binding	uses Il2		IDA		J:139460
MGI:1917580	Bclaf1	BCL2-associated transcription factor 1	10		DNA binding			ISO	Q9NYF8	J:73065
MGI:1918708	Bcor	BCL6 interacting corepressor	X		transcription regulatory region DNA binding			ISO	Q6W2J9	J:164563
MGI:1347077	Bdp1	B double prime 1, subunit of RNA polymerase III transcription initiation factor IIIB	13		DNA binding			IEA	IPR009057	J:72247
MGI:2677212	Bend3	BEN domain containing 3	10		DNA binding			IEA	IPR033583	J:72247
MGI:2677212	Bend3	BEN domain containing 3	10		DNA binding			IEA	KW-0238	J:60000
MGI:2677212	Bend3	BEN domain containing 3	10		rDNA binding			ISO	Q5T5X7	J:164563
MGI:1914871	Bend5	BEN domain containing 5	4		DNA binding			IEA	KW-0238	J:60000
MGI:2444198	Bhlha9	basic helix-loop-helix family, member a9	11		DNA binding			IEA	KW-0238	J:60000
MGI:891976	Bhlha15	basic helix-loop-helix family, member a15	5		DNA binding			IDA		J:89063
MGI:891976	Bhlha15	basic helix-loop-helix family, member a15	5		DNA binding			ISO	RGD:3091	J:155856
MGI:891976	Bhlha15	basic helix-loop-helix family, member a15	5		DNA binding			ISO	P70562	J:39063
MGI:891976	Bhlha15	basic helix-loop-helix family, member a15	5		RNA polymerase II regulatory region sequence-specific DNA binding			IDA		J:89063
MGI:891976	Bhlha15	basic helix-loop-helix family, member a15	5		RNA polymerase II regulatory region sequence-specific DNA binding			IMP		J:89063
MGI:2153710	Bhlhe23	basic helix-loop-helix family, member e23	2		DNA binding			IEA	KW-0238	J:60000
MGI:1097714	Bhlhe40	basic helix-loop-helix family, member e40	6		DNA binding			IDA		J:80553
MGI:1097714	Bhlhe40	basic helix-loop-helix family, member e40	6		E-box binding			IDA		J:79730 J:178280 J:180463
MGI:1097714	Bhlhe40	basic helix-loop-helix family, member e40	6		E-box binding			ISO	O14503	J:164563
MGI:1930704	Bhlhe41	basic helix-loop-helix family, member e41	6		DNA binding			IEA	IPR003650	J:72247
MGI:1930704	Bhlhe41	basic helix-loop-helix family, member e41	6		DNA binding			IEA	KW-0238	J:60000
MGI:1930704	Bhlhe41	basic helix-loop-helix family, member e41	6		E-box binding			IDA		J:79730 J:178280 J:178282 J:180463
MGI:1930704	Bhlhe41	basic helix-loop-helix family, member e41	6	NOT	N-box binding			IDA		J:178282
MGI:1930704	Bhlhe41	basic helix-loop-helix family, member e41	6		RNA polymerase II core promoter proximal region sequence-specific DNA binding			IDA		J:178282
MGI:1328362	Blm	Bloom syndrome, RecQ helicase-like	7		bubble DNA binding			ISO	P54132	J:164563
MGI:1328362	Blm	Bloom syndrome, RecQ helicase-like	7		DNA binding			IBA	PTN000344873	J:161428
MGI:1328362	Blm	Bloom syndrome, RecQ helicase-like	7		G-quadruplex DNA binding			ISO	P54132	J:164563
MGI:1328362	Blm	Bloom syndrome, RecQ helicase-like	7		single-stranded DNA binding			ISO	P54132	J:164563
MGI:88174	Bmi1	Bmi1 polycomb ring finger oncogene	2		sequence-specific DNA binding			IDA		J:165919
MGI:1097164	Bnc1	basonuclin 1	7		DNA binding			IEA	KW-0238	J:60000
MGI:2443805	Bnc2	basonuclin 2	4		DNA binding			IDA		J:89304
MGI:2444804	Bod1l	biorientation of chromosomes in cell division 1-like	5		DNA binding			IEA	KW-0238	J:60000
MGI:2444008	Bptf	bromodomain PHD finger transcription factor	11		sequence-specific DNA binding			ISO	Q12830	J:164563
MGI:104537	Brca1	breast cancer 1, early onset	11		damaged DNA binding			IDA		J:76360
MGI:104537	Brca1	breast cancer 1, early onset	11		DNA binding			IEA	KW-0238	J:60000
MGI:104537	Brca1	breast cancer 1, early onset	11		DNA binding			IEA	IPR011364	J:72247
MGI:104537	Brca1	breast cancer 1, early onset	11		transcription regulatory region DNA binding			IDA		J:173146
MGI:104537	Brca1	breast cancer 1, early onset	11		transcription regulatory region DNA binding			ISO	P38398	J:164563
MGI:109337	Brca2	breast cancer 2, early onset	5		DNA binding			IEA	KW-0238	J:60000
MGI:109337	Brca2	breast cancer 2, early onset	5		single-stranded DNA binding			IBA	PTN000139030	J:161428
MGI:109337	Brca2	breast cancer 2, early onset	5		single-stranded DNA binding			ISO	P51587	J:164563
MGI:109337	Brca2	breast cancer 2, early onset	5		single-stranded DNA binding			ISO	RGD:2219	J:155856
MGI:1888520	Brd4	bromodomain containing 4	17		DNA binding			IDA		J:101015
MGI:1349766	Brd7	bromodomain containing 7	8		transcription regulatory region DNA binding			ISO	Q9NPI1	J:164563
MGI:2442836	Brip1	BRCA1 interacting protein C-terminal helicase 1	11		DNA binding			IEA	IPR010614	J:72247
MGI:2669849	Bsx	brain specific homeobox	9		DNA binding			IEA	IPR001356 IPR009057 IPR020479	J:72247
MGI:2669849	Bsx	brain specific homeobox	9		DNA binding			IEA	KW-0238 KW-0371	J:60000
MGI:2669849	Bsx	brain specific homeobox	9		sequence-specific DNA binding	uses Npy|uses Agrp		IDA		J:122746
MGI:2669849	Bsx	brain specific homeobox	9		sequence-specific DNA binding		PR:Q810B3-1	IDA		J:122211
MGI:3646208	Btbd8	BTB (POZ) domain containing 8	5		transcription regulatory region sequence-specific DNA binding			IBA	PTN000696756	J:161428
MGI:1927354	C1d	C1D nuclear receptor co-repressor	11		DNA binding			IDA		J:46576
MGI:1914738	Calcoco1	calcium binding and coiled coil domain 1	15		core promoter binding			ISO	Q9P1Z2	J:164563
MGI:1914738	Calcoco1	calcium binding and coiled coil domain 1	15		sequence-specific DNA binding			ISO	Q9P1Z2	J:164563
MGI:1914738	Calcoco1	calcium binding and coiled coil domain 1	15		transcription regulatory region DNA binding			ISO	Q9P1Z2	J:164563
MGI:2140230	Camta1	calmodulin binding transcription activator 1	4		DNA binding			IEA	IPR005559	J:72247
MGI:2140230	Camta1	calmodulin binding transcription activator 1	4		sequence-specific DNA binding			IDA		J:212232
MGI:2135957	Camta2	calmodulin binding transcription activator 2	11		DNA binding			IEA	IPR005559	J:72247
MGI:2135957	Camta2	calmodulin binding transcription activator 2	11		DNA binding			IEA	KW-0238	J:60000
MGI:2135957	Camta2	calmodulin binding transcription activator 2	11		sequence-specific DNA binding			IDA		J:212232
MGI:2182269	Carf	calcium response factor	1		DNA binding			ISO	Q8N187	J:164563
MGI:2182269	Carf	calcium response factor	1		DNA binding			ISO	RGD:1306822	J:155856
MGI:2182269	Carf	calcium response factor	1		RNA polymerase II core promoter proximal region sequence-specific DNA binding			IDA		J:76631
MGI:1196368	Carhsp1	calcium regulated heat stable protein 1	16		DNA binding			IEA	IPR002059	J:72247
MGI:1913208	Carm1	coactivator-associated arginine methyltransferase 1	9		transcription regulatory region DNA binding			IMP		J:168191
MGI:1349399	Casp8ap2	caspase 8 associated protein 2	4		DNA binding			IEA	IPR009057	J:72247
MGI:1196251	Casz1	castor zinc finger 1	4		DNA binding			IBA	PTN000278753	J:161428
MGI:99851	Cbfb	core binding factor beta	8		DNA binding			IBA	PTN001616126	J:161428
MGI:99851	Cbfb	core binding factor beta	8		DNA binding			ISO	RGD:620493	J:155856
MGI:88289	Cbx2	chromobox 2	11		DNA binding			IEA	KW-0238	J:60000
MGI:108515	Cbx3	chromobox 3	6		transcription regulatory region sequence-specific DNA binding			IDA		J:210023
MGI:1195985	Cbx4	chromobox 4	11		transcription regulatory region DNA binding	has the participant Gata6|has the participant Gata4		IDA		J:162938
MGI:2384831	Cc2d1a	coiled-coil and C2 domain containing 1A	8		DNA binding			IEA	KW-0238	J:60000
MGI:2384831	Cc2d1a	coiled-coil and C2 domain containing 1A	8		RNA polymerase II core promoter proximal region sequence-specific DNA binding			IDA		J:174464
MGI:2443076	Cc2d1b	coiled-coil and C2 domain containing 1B	4		RNA polymerase II core promoter proximal region sequence-specific DNA binding			IDA		J:174464
MGI:1914750	Ccar1	cell division cycle and apoptosis regulator 1	10		core promoter binding			ISO	Q8IX12	J:164563
MGI:1328363	Ccnt1	cyclin T1	15		DNA binding			ISO	O60563	J:101015
MGI:1328363	Ccnt1	cyclin T1	15		transcription regulatory region DNA binding			IDA		J:164497
MGI:1918952	Cdc5l	cell division cycle 5-like (S. pombe)	17		DNA binding			IEA	KW-0238	J:60000
MGI:1918952	Cdc5l	cell division cycle 5-like (S. pombe)	17		DNA binding			IEA	IPR009057	J:72247
MGI:1918952	Cdc5l	cell division cycle 5-like (S. pombe)	17		sequence-specific DNA binding			IBA	PTN000067606	J:161428
MGI:1918952	Cdc5l	cell division cycle 5-like (S. pombe)	17		transcription regulatory region DNA binding			IBA	PTN000067606	J:161428
MGI:1338073	Cdc45	cell division cycle 45	16		DNA replication origin binding			IBA	PTN000053416	J:161428
MGI:1338073	Cdc45	cell division cycle 45	16		single-stranded DNA binding			IBA	PTN000053416	J:161428
MGI:2384875	Cdk5rap2	CDK5 regulatory subunit associated protein 2	4		transcription regulatory region DNA binding			ISO	Q96SN8	J:164563
MGI:1328368	Cdk9	cyclin-dependent kinase 9 (CDC2-related kinase)	2		DNA binding			ISO	P50750	J:101015
MGI:1328368	Cdk9	cyclin-dependent kinase 9 (CDC2-related kinase)	2		RNA polymerase II core promoter sequence-specific DNA binding			IDA		J:182882
MGI:1328368	Cdk9	cyclin-dependent kinase 9 (CDC2-related kinase)	2		transcription regulatory region DNA binding			IDA		J:164497
MGI:104738	Cdkn2a	cyclin-dependent kinase inhibitor 2A	4		DNA binding			IEA	KW-0238	J:60000
MGI:1914427	Cdt1	chromatin licensing and DNA replication factor 1	8		DNA binding			IDA		J:79742
MGI:88360	Cdx1	caudal type homeobox 1	18		DNA binding			IEA	KW-0238 KW-0371	J:60000
MGI:88360	Cdx1	caudal type homeobox 1	18		DNA binding			IEA	IPR000047 IPR001356 IPR009057 IPR020479	J:72247
MGI:88360	Cdx1	caudal type homeobox 1	18		RNA polymerase II distal enhancer sequence-specific DNA binding			ISO	P47902	J:164563
MGI:88360	Cdx1	caudal type homeobox 1	18		RNA polymerase II regulatory region sequence-specific DNA binding			IBA	PTN001216652	J:161428
MGI:88360	Cdx1	caudal type homeobox 1	18		sequence-specific DNA binding			IEA	IPR017970	J:72247
MGI:88360	Cdx1	caudal type homeobox 1	18		transcription regulatory region DNA binding			ISO	P47902	J:164563
MGI:88361	Cdx2	caudal type homeobox 2	5		DNA binding			IEA	KW-0238 KW-0371	J:60000
MGI:88361	Cdx2	caudal type homeobox 2	5		DNA binding			IEA	IPR000047 IPR001356 IPR009057 IPR020479	J:72247
MGI:88361	Cdx2	caudal type homeobox 2	5		double-stranded DNA binding			ISO	RGD:621234	J:155856
MGI:88361	Cdx2	caudal type homeobox 2	5		RNA polymerase II distal enhancer sequence-specific DNA binding			ISO	Q99626	J:164563
MGI:88361	Cdx2	caudal type homeobox 2	5		RNA polymerase II regulatory region sequence-specific DNA binding			IBA	PTN001216652	J:161428
MGI:88361	Cdx2	caudal type homeobox 2	5		sequence-specific DNA binding	uses Hoxa7		IDA		J:154112
MGI:88362	Cdx4	caudal type homeobox 4	X		DNA binding			IEA	KW-0238 KW-0371	J:60000
MGI:88362	Cdx4	caudal type homeobox 4	X		DNA binding			IEA	IPR000047 IPR001356 IPR009057 IPR020479	J:72247
MGI:88362	Cdx4	caudal type homeobox 4	X		RNA polymerase II core promoter proximal region sequence-specific DNA binding			ISO	O14627	J:164563
MGI:88362	Cdx4	caudal type homeobox 4	X		RNA polymerase II regulatory region sequence-specific DNA binding			IBA	PTN001216652	J:161428
MGI:88362	Cdx4	caudal type homeobox 4	X		sequence-specific DNA binding			IEA	IPR017970	J:72247
MGI:99480	Cebpa	CCAAT/enhancer binding protein (C/EBP), alpha	7		DNA binding			IDA		J:64814 J:85421 J:111670 J:121854
MGI:99480	Cebpa	CCAAT/enhancer binding protein (C/EBP), alpha	7		DNA binding	happens in liver		IDA		J:92958
MGI:99480	Cebpa	CCAAT/enhancer binding protein (C/EBP), alpha	7		DNA binding			ISO	RGD:2326	J:155856
MGI:99480	Cebpa	CCAAT/enhancer binding protein (C/EBP), alpha	7		RNA polymerase II core promoter proximal region sequence-specific DNA binding			IDA		J:210944
MGI:99480	Cebpa	CCAAT/enhancer binding protein (C/EBP), alpha	7		RNA polymerase II core promoter proximal region sequence-specific DNA binding			ISO	RGD:2326	J:155856
MGI:99480	Cebpa	CCAAT/enhancer binding protein (C/EBP), alpha	7		sequence-specific DNA binding			IDA		J:72330
MGI:99480	Cebpa	CCAAT/enhancer binding protein (C/EBP), alpha	7	contributes_to	sequence-specific DNA binding			ISO	RGD:2326	J:155856
MGI:99480	Cebpa	CCAAT/enhancer binding protein (C/EBP), alpha	7		sequence-specific DNA binding			ISO	RGD:2326	J:155856
MGI:99480	Cebpa	CCAAT/enhancer binding protein (C/EBP), alpha	7		transcription regulatory region DNA binding			IDA		J:141842
MGI:99480	Cebpa	CCAAT/enhancer binding protein (C/EBP), alpha	7		transcription regulatory region DNA binding			ISO	P49715	J:164563
MGI:88373	Cebpb	CCAAT/enhancer binding protein (C/EBP), beta	2		DNA binding			IDA		J:64814 J:76135 J:84402 J:85421 J:94226 J:99071
MGI:88373	Cebpb	CCAAT/enhancer binding protein (C/EBP), beta	2		DNA binding			ISO	RGD:2327	J:155856
MGI:88373	Cebpb	CCAAT/enhancer binding protein (C/EBP), beta	2		RNA polymerase II core promoter proximal region sequence-specific DNA binding			ISO	RGD:2327	J:155856
MGI:88373	Cebpb	CCAAT/enhancer binding protein (C/EBP), beta	2		RNA polymerase II core promoter sequence-specific DNA binding	uses Ptk2,happens in fibroblast of cardiac tissue		IDA		J:223262
MGI:88373	Cebpb	CCAAT/enhancer binding protein (C/EBP), beta	2		RNA polymerase II regulatory region sequence-specific DNA binding			ISO	P17676	J:21626
MGI:88373	Cebpb	CCAAT/enhancer binding protein (C/EBP), beta	2		sequence-specific DNA binding	uses Igh-7		IDA		J:98563
MGI:88373	Cebpb	CCAAT/enhancer binding protein (C/EBP), beta	2		sequence-specific DNA binding			IDA		J:224721
MGI:88373	Cebpb	CCAAT/enhancer binding protein (C/EBP), beta	2		sequence-specific DNA binding	uses Krt10		IDA		J:58864
MGI:88373	Cebpb	CCAAT/enhancer binding protein (C/EBP), beta	2		sequence-specific DNA binding			ISO	RGD:2327	J:155856
MGI:88373	Cebpb	CCAAT/enhancer binding protein (C/EBP), beta	2		transcription regulatory region DNA binding			IDA		J:224721
MGI:103573	Cebpd	CCAAT/enhancer binding protein (C/EBP), delta	16		DNA binding			IDA		J:85421
MGI:103573	Cebpd	CCAAT/enhancer binding protein (C/EBP), delta	16		RNA polymerase II core promoter proximal region sequence-specific DNA binding			IDA		J:210920
MGI:103573	Cebpd	CCAAT/enhancer binding protein (C/EBP), delta	16		RNA polymerase II core promoter proximal region sequence-specific DNA binding			ISO	RGD:2328	J:155856
MGI:103573	Cebpd	CCAAT/enhancer binding protein (C/EBP), delta	16		sequence-specific DNA binding			ISO	RGD:2328	J:155856
MGI:103573	Cebpd	CCAAT/enhancer binding protein (C/EBP), delta	16		transcription regulatory region DNA binding			IDA		J:141842
MGI:103572	Cebpe	CCAAT/enhancer binding protein (C/EBP), epsilon	14		DNA binding			ISO	RGD:2329	J:155856
MGI:103572	Cebpe	CCAAT/enhancer binding protein (C/EBP), epsilon	14		DNA binding			ISO	AF034716	J:47945
MGI:103572	Cebpe	CCAAT/enhancer binding protein (C/EBP), epsilon	14		RNA polymerase II core promoter proximal region sequence-specific DNA binding			ISO	Q15744	J:164563
MGI:103572	Cebpe	CCAAT/enhancer binding protein (C/EBP), epsilon	14		sequence-specific DNA binding			IEA	IPR004827	J:72247
MGI:104982	Cebpg	CCAAT/enhancer binding protein (C/EBP), gamma	7		DNA binding			IDA		J:113698
MGI:104982	Cebpg	CCAAT/enhancer binding protein (C/EBP), gamma	7		DNA binding			ISO	P53567	J:164563
MGI:104982	Cebpg	CCAAT/enhancer binding protein (C/EBP), gamma	7		DNA binding			ISO	RGD:2330	J:155856
MGI:104982	Cebpg	CCAAT/enhancer binding protein (C/EBP), gamma	7		double-stranded DNA binding			ISO	RGD:2330	J:155856
MGI:104982	Cebpg	CCAAT/enhancer binding protein (C/EBP), gamma	7		RNA polymerase II core promoter proximal region sequence-specific DNA binding			IDA		J:210920
MGI:104982	Cebpg	CCAAT/enhancer binding protein (C/EBP), gamma	7		RNA polymerase II core promoter proximal region sequence-specific DNA binding, bending			ISO	RGD:2330	J:155856
MGI:104982	Cebpg	CCAAT/enhancer binding protein (C/EBP), gamma	7		sequence-specific DNA binding			ISO	P53567	J:164563
MGI:109386	Cebpz	CCAAT/enhancer binding protein zeta	17		RNA polymerase II core promoter proximal region sequence-specific DNA binding			ISO	Q03701	J:164563
MGI:88375	Cenpa	centromere protein A	5		DNA binding			IEA	IPR000164 IPR007125	J:72247
MGI:88375	Cenpa	centromere protein A	5		DNA binding			IEA	KW-0238	J:60000
MGI:88376	Cenpb	centromere protein B	2		DNA binding			IEA	IPR007889 IPR009057 IPR015115	J:72247
MGI:88376	Cenpb	centromere protein B	2		DNA binding			IEA	KW-0238	J:60000
MGI:88376	Cenpb	centromere protein B	2		satellite DNA binding			IEA	IPR033062	J:72247
MGI:99700	Cenpc1	centromere protein C1	5		centromeric DNA binding			IEA	IPR028386	J:72247
MGI:99700	Cenpc1	centromere protein C1	5		DNA binding			IEA	KW-0238	J:60000
MGI:2443939	Cenpt	centromere protein T	8		DNA binding			IEA	KW-0238	J:60000
MGI:2443939	Cenpt	centromere protein T	8		DNA binding			IEA	IPR028255	J:72247
MGI:1913561	Cenpw	centromere protein W	10		DNA binding			IEA	IPR028847	J:72247
MGI:1913561	Cenpw	centromere protein W	10		DNA binding			IEA	KW-0238	J:60000
MGI:1924143	Cers2	ceramide synthase 2	3		DNA binding			IEA	IPR001356 IPR009057	J:72247
MGI:1924143	Cers2	ceramide synthase 2	3		DNA binding			IEA	KW-0238 KW-0371	J:60000
MGI:2681008	Cers3	ceramide synthase 3	7		DNA binding			IEA	KW-0238 KW-0371	J:60000
MGI:2681008	Cers3	ceramide synthase 3	7		DNA binding			IEA	IPR001356 IPR009057	J:72247
MGI:1914510	Cers4	ceramide synthase 4	8		DNA binding			IEA	KW-0238 KW-0371	J:60000
MGI:1914510	Cers4	ceramide synthase 4	8		DNA binding			IEA	IPR001356 IPR009057	J:72247
MGI:1919199	Cers5	ceramide synthase 5	15		DNA binding			IEA	KW-0238 KW-0371	J:60000
MGI:1919199	Cers5	ceramide synthase 5	15		DNA binding			IEA	IPR001356 IPR009057	J:72247
MGI:2442564	Cers6	ceramide synthase 6	2		DNA binding			IEA	KW-0238 KW-0371	J:60000
MGI:2442564	Cers6	ceramide synthase 6	2		DNA binding			IEA	IPR001356 IPR009057	J:72247
MGI:2146370	Cggbp1	CGG triplet repeat binding protein 1	16		DNA binding			IEA	KW-0238	J:60000
MGI:2146370	Cggbp1	CGG triplet repeat binding protein 1	16		double-stranded DNA binding			ISO	NM_003663	J:73065
MGI:2146370	Cggbp1	CGG triplet repeat binding protein 1	16		RNA polymerase II regulatory region sequence-specific DNA binding			ISO	Q9UFW8	J:164563
MGI:1261428	Chchd2	coiled-coil-helix-coiled-coil-helix domain containing 2	5		sequence-specific DNA binding			ISO	Q9Y6H1	J:164563
MGI:2448567	Chd2	chromodomain helicase DNA binding protein 2	7		core promoter sequence-specific DNA binding			IMP		J:204624
MGI:2448567	Chd2	chromodomain helicase DNA binding protein 2	7		DNA binding			IEA	KW-0238	J:60000
MGI:1344380	Chd4	chromodomain helicase DNA binding protein 4	6		DNA binding			IEA	IPR012957 IPR012958	J:72247
MGI:1344380	Chd4	chromodomain helicase DNA binding protein 4	6		DNA binding			IEA	KW-0238	J:60000
MGI:1344380	Chd4	chromodomain helicase DNA binding protein 4	6	contributes_to	nucleosomal DNA binding			ISO	Q14839	J:164563
MGI:1344380	Chd4	chromodomain helicase DNA binding protein 4	6	contributes_to	RNA polymerase II core promoter proximal region sequence-specific DNA binding			ISO	Q14839	J:164563
MGI:1344380	Chd4	chromodomain helicase DNA binding protein 4	6	contributes_to	RNA polymerase II distal enhancer sequence-specific DNA binding			ISO	Q14839	J:164563
MGI:3036258	Chd5	chromodomain helicase DNA binding protein 5	4		DNA binding			IEA	IPR012957 IPR012958	J:72247
MGI:3036258	Chd5	chromodomain helicase DNA binding protein 5	4		DNA binding			IEA	KW-0238	J:60000
MGI:1918639	Chd6	chromodomain helicase DNA binding protein 6	2		DNA binding			IEA	KW-0238	J:60000
MGI:2444748	Chd7	chromodomain helicase DNA binding protein 7	4		DNA binding			IEA	KW-0238	J:60000
MGI:2444748	Chd7	chromodomain helicase DNA binding protein 7	4		RNA polymerase II core promoter proximal region sequence-specific DNA binding			IDA		J:193698
MGI:1915022	Chd8	chromodomain helicase DNA binding protein 8	14		DNA binding			IDA		J:146960
MGI:1915022	Chd8	chromodomain helicase DNA binding protein 8	14		DNA binding			ISO	Q9HCK8	J:164563
MGI:1924001	Chd9	chromodomain helicase DNA binding protein 9	8		DNA binding			IEA	KW-0238	J:60000
MGI:2135796	Chrac1	chromatin accessibility complex 1	15		DNA binding			IEA	KW-0238	J:60000
MGI:2135796	Chrac1	chromatin accessibility complex 1	15		DNA binding			IEA	IPR033048	J:72247
MGI:2443370	Chtf8	CTF8, chromosome transmission fidelity factor 8	8		DNA binding			IEA	KW-0238	J:60000
MGI:2384887	Chtf18	CTF18, chromosome transmission fidelity factor 18	17		DNA binding			IEA	KW-0238	J:60000
MGI:2384887	Chtf18	CTF18, chromosome transmission fidelity factor 18	17	contributes_to	DNA clamp loader activity			ISO	Q8WVB6	J:164563
MGI:1923684	Churc1	churchill domain containing 1	12		DNA binding			ISA	AF238863	J:93794
MGI:2684975	Ciart	circadian associated repressor of transcription	3		core promoter sequence-specific DNA binding			IDA		J:205586
MGI:2684975	Ciart	circadian associated repressor of transcription	3		core promoter sequence-specific DNA binding			ISO	Q8N365	J:164563
MGI:2684975	Ciart	circadian associated repressor of transcription	3		E-box binding			IDA		J:209571
MGI:2684975	Ciart	circadian associated repressor of transcription	3		transcription regulatory region sequence-specific DNA binding			IEA	IPR031373	J:72247
MGI:1918972	Cic	capicua transcriptional repressor	7		DNA binding			IEA	KW-0238	J:60000
MGI:108445	Ciita	class II transactivator	16		transcription regulatory region DNA binding			ISO	P33076	J:164563
MGI:108023	Cited1	Cbp/p300-interacting transactivator with Glu/Asp-rich carboxy-terminal domain 1	X		transcription regulatory region DNA binding			ISO	Q99966	J:164563
MGI:99698	Clock	circadian locomotor output cycles kaput	5		chromatin DNA binding			IDA		J:209614
MGI:99698	Clock	circadian locomotor output cycles kaput	5		core promoter binding			IDA		J:205586 J:211236
MGI:99698	Clock	circadian locomotor output cycles kaput	5		core promoter sequence-specific DNA binding			IDA		J:147991 J:176743 J:201135 J:213082 J:215875 J:217260
MGI:99698	Clock	circadian locomotor output cycles kaput	5		DNA binding			ISO	O15516	J:164563
MGI:99698	Clock	circadian locomotor output cycles kaput	5		E-box binding			IDA		J:154880 J:162974 J:165365 J:206921
MGI:99698	Clock	circadian locomotor output cycles kaput	5		E-box binding			ISO	O15516	J:164563
MGI:99698	Clock	circadian locomotor output cycles kaput	5		RNA polymerase II core promoter proximal region sequence-specific DNA binding			ISO	O15516	J:164563
MGI:99698	Clock	circadian locomotor output cycles kaput	5		sequence-specific DNA binding			IDA		J:209477
MGI:2445153	Clspn	claspin	4		DNA binding			IEA	KW-0238	J:60000
MGI:2445153	Clspn	claspin	4		DNA secondary structure binding			ISO	AF297866	J:73065
MGI:88431	Cnbp	cellular nucleic acid binding protein	6		DNA binding			IEA	KW-0238	J:60000
MGI:88431	Cnbp	cellular nucleic acid binding protein	6		single-stranded DNA binding			ISO	RGD:621807	J:155856
MGI:88489	Cr2	complement receptor 2	1		DNA binding			ISO	P20023	J:164563
MGI:1930190	Cramp1l	Crm, cramped-like (Drosophila)	17		DNA binding			IEA	KW-0238	J:60000
MGI:88494	Creb1	cAMP responsive element binding protein 1	1		cAMP response element binding			ISO	P16220	J:164563
MGI:88494	Creb1	cAMP responsive element binding protein 1	1		DNA binding			IDA		J:74131 J:87555
MGI:88494	Creb1	cAMP responsive element binding protein 1	1		double-stranded DNA binding			ISO	RGD:620218	J:155856
MGI:88494	Creb1	cAMP responsive element binding protein 1	1		regulatory region DNA binding			ISO	RGD:620218	J:155856
MGI:88494	Creb1	cAMP responsive element binding protein 1	1		RNA polymerase II core promoter proximal region sequence-specific DNA binding			ISO	P16220	J:164563
MGI:88494	Creb1	cAMP responsive element binding protein 1	1		RNA polymerase II distal enhancer sequence-specific DNA binding			ISO	P16220	J:164563
MGI:88494	Creb1	cAMP responsive element binding protein 1	1		sequence-specific DNA binding			IDA		J:90056
MGI:88494	Creb1	cAMP responsive element binding protein 1	1		sequence-specific DNA binding			ISO	RGD:620218	J:155856
MGI:88494	Creb1	cAMP responsive element binding protein 1	1		transcription regulatory region DNA binding			ISO	RGD:620218	J:155856
MGI:99946	Creb3	cAMP responsive element binding protein 3	4		cAMP response element binding			IEA	IPR029808	J:72247
MGI:99946	Creb3	cAMP responsive element binding protein 3	4		DNA binding			IEA	KW-0238	J:60000
MGI:99946	Creb3	cAMP responsive element binding protein 3	4		RNA polymerase II core promoter proximal region sequence-specific DNA binding			ISO	O43889	J:164563
MGI:99946	Creb3	cAMP responsive element binding protein 3	4		RNA polymerase II regulatory region sequence-specific DNA binding			ISO	O43889	J:164563
MGI:99946	Creb3	cAMP responsive element binding protein 3	4		sequence-specific DNA binding			IDA		J:17005
MGI:1347062	Creb3l1	cAMP responsive element binding protein 3-like 1	2		cAMP response element binding			IDA		J:158242
MGI:1347062	Creb3l1	cAMP responsive element binding protein 3-like 1	2		DNA binding			IEA	KW-0238	J:60000
MGI:1347062	Creb3l1	cAMP responsive element binding protein 3-like 1	2		DNA binding			IEA	IPR001630	J:72247
MGI:1347062	Creb3l1	cAMP responsive element binding protein 3-like 1	2		sequence-specific DNA binding			IEA	IPR004827	J:72247
MGI:1347062	Creb3l1	cAMP responsive element binding protein 3-like 1	2		transcription regulatory region DNA binding	uses UniProtKB:P20029		IDA		J:217998
MGI:1347062	Creb3l1	cAMP responsive element binding protein 3-like 1	2		transcription regulatory region DNA binding			ISO	RGD:1359613	J:155856
MGI:2442695	Creb3l2	cAMP responsive element binding protein 3-like 2	6		cAMP response element binding			IMP		J:158241
MGI:2442695	Creb3l2	cAMP responsive element binding protein 3-like 2	6		cAMP response element binding			ISO	Q70SY1	J:164563
MGI:2442695	Creb3l2	cAMP responsive element binding protein 3-like 2	6		DNA binding			IEA	KW-0238	J:60000
MGI:2442695	Creb3l2	cAMP responsive element binding protein 3-like 2	6		RNA polymerase II core promoter proximal region sequence-specific DNA binding			IDA		J:210912
MGI:2442695	Creb3l2	cAMP responsive element binding protein 3-like 2	6		sequence-specific DNA binding			IEA	IPR004827	J:72247
MGI:2442695	Creb3l2	cAMP responsive element binding protein 3-like 2	6		transcription regulatory region DNA binding			IMP		J:158241
MGI:2442695	Creb3l2	cAMP responsive element binding protein 3-like 2	6		transcription regulatory region DNA binding			ISO	Q70SY1	J:164563
MGI:2384786	Creb3l3	cAMP responsive element binding protein 3-like 3	10		cAMP response element binding			IEA	IPR029806	J:72247
MGI:2384786	Creb3l3	cAMP responsive element binding protein 3-like 3	10		DNA binding			IEA	KW-0238	J:60000
MGI:2384786	Creb3l3	cAMP responsive element binding protein 3-like 3	10		RNA polymerase II regulatory region sequence-specific DNA binding			ISO	Q68CJ9	J:164563
MGI:2384786	Creb3l3	cAMP responsive element binding protein 3-like 3	10		sequence-specific DNA binding			IEA	IPR004827	J:72247
MGI:2384786	Creb3l3	cAMP responsive element binding protein 3-like 3	10		transcription regulatory region sequence-specific DNA binding			ISO	Q68CJ9	J:164563
MGI:1916603	Creb3l4	cAMP responsive element binding protein 3-like 4	3		cAMP response element binding			IEA	IPR029807	J:72247
MGI:1916603	Creb3l4	cAMP responsive element binding protein 3-like 4	3		DNA binding			IDA		J:76320 J:104257
MGI:1916603	Creb3l4	cAMP responsive element binding protein 3-like 4	3		RNA polymerase II regulatory region sequence-specific DNA binding			IDA		J:104257
MGI:1916603	Creb3l4	cAMP responsive element binding protein 3-like 4	3		sequence-specific DNA binding			IEA	IPR004827	J:72247
MGI:2443973	Creb5	cAMP responsive element binding protein 5	6		DNA binding			IEA	KW-0238	J:60000
MGI:2443973	Creb5	cAMP responsive element binding protein 5	6		sequence-specific DNA binding			IEA	IPR004827	J:72247
MGI:1098280	Crebbp	CREB binding protein	16		core promoter proximal region sequence-specific DNA binding			ISO	Q92793	J:164563
MGI:1098280	Crebbp	CREB binding protein	16		damaged DNA binding			ISO	Q92793	J:164563
MGI:1098280	Crebbp	CREB binding protein	16		DNA binding			IDA		J:96189
MGI:1098280	Crebbp	CREB binding protein	16		RNA polymerase II regulatory region sequence-specific DNA binding			IDA		J:173973
MGI:1889385	Crebl2	cAMP responsive element binding protein-like 2	6		DNA binding			IEA	KW-0238	J:60000
MGI:1889385	Crebl2	cAMP responsive element binding protein-like 2	6		sequence-specific DNA binding			IEA	IPR004827	J:72247
MGI:1924378	Crebrf	CREB3 regulatory factor	17		sequence-specific DNA binding			IEA	IPR004827	J:72247
MGI:2675296	Crebzf	CREB/ATF bZIP transcription factor	7		sequence-specific DNA binding			IEA	IPR004827	J:72247
MGI:88495	Crem	cAMP responsive element modulator	18		DNA binding			IDA		J:74131
MGI:88495	Crem	cAMP responsive element modulator	18		sequence-specific DNA binding			IEA	IPR004827	J:72247
MGI:88501	Crip1	cysteine-rich protein 1 (intestinal)	12		AT DNA binding			ISO	P50238	J:164563
MGI:88501	Crip1	cysteine-rich protein 1 (intestinal)	12		AT DNA binding			ISS	P50238	J:182480
MGI:88501	Crip1	cysteine-rich protein 1 (intestinal)	12		DNA binding, bending			ISO	P50238	J:164563
MGI:88501	Crip1	cysteine-rich protein 1 (intestinal)	12		DNA binding, bending			ISS	P50238	J:182480
MGI:1194883	Crx	cone-rod homeobox	7		DNA binding			ISO	RGD:620511	J:155856
MGI:1194883	Crx	cone-rod homeobox	7		RNA polymerase II core promoter proximal region sequence-specific DNA binding			ISO	O43186	J:164563
MGI:1194883	Crx	cone-rod homeobox	7		RNA polymerase II regulatory region sequence-specific DNA binding			IDA		J:157665
MGI:1194883	Crx	cone-rod homeobox	7		sequence-specific DNA binding			IEA	IPR017970	J:72247
MGI:1270841	Cry1	cryptochrome 1 (photolyase-like)	10		core promoter binding			IDA		J:173042 J:176743 J:205586
MGI:1270841	Cry1	cryptochrome 1 (photolyase-like)	10		core promoter sequence-specific DNA binding			IDA		J:192252
MGI:1270841	Cry1	cryptochrome 1 (photolyase-like)	10		double-stranded DNA binding			IDA		J:51295
MGI:1270841	Cry1	cryptochrome 1 (photolyase-like)	10		double-stranded DNA binding			ISO	Q16526	J:164563
MGI:1270859	Cry2	cryptochrome 2 (photolyase-like)	2		damaged DNA binding			ISO	Q49AN0	J:164563
MGI:1270859	Cry2	cryptochrome 2 (photolyase-like)	2		DNA binding			ISO	Q49AN0	J:164563
MGI:1270859	Cry2	cryptochrome 2 (photolyase-like)	2		single-stranded DNA binding			ISO	Q49AN0	J:164563
MGI:1270859	Cry2	cryptochrome 2 (photolyase-like)	2		transcription regulatory region sequence-specific DNA binding			IDA		J:173532
MGI:2146027	Csdc2	cold shock domain containing C2, RNA binding	15		DNA binding			IEA	IPR002059	J:72247
MGI:92356	Csde1	cold shock domain containing E1, RNA binding	3		DNA binding			IEA	IPR002059	J:72247
MGI:2387989	Csrnp1	cysteine-serine-rich nuclear protein 1	9		DNA binding			IEA	KW-0238	J:60000
MGI:2387989	Csrnp1	cysteine-serine-rich nuclear protein 1	9		sequence-specific DNA binding			IDA		J:129366
MGI:2386852	Csrnp2	cysteine-serine-rich nuclear protein 2	15		DNA binding			IEA	KW-0238	J:60000
MGI:2386852	Csrnp2	cysteine-serine-rich nuclear protein 2	15		sequence-specific DNA binding			IDA		J:129366
MGI:1925021	Csrnp3	cysteine-serine-rich nuclear protein 3	2		DNA binding			IEA	KW-0238	J:60000
MGI:1925021	Csrnp3	cysteine-serine-rich nuclear protein 3	2		sequence-specific DNA binding			IDA		J:129366
MGI:1916214	Ctc1	CTS telomere maintenance complex component 1	11		DNA binding			IEA	KW-0238	J:60000
MGI:1916214	Ctc1	CTS telomere maintenance complex component 1	11		G-rich strand telomeric DNA binding			ISO	Q2NKJ3	J:164563
MGI:1916214	Ctc1	CTS telomere maintenance complex component 1	11		single-stranded DNA binding			IDA		J:159131
MGI:1916214	Ctc1	CTS telomere maintenance complex component 1	11		telomeric DNA binding			IBA	PTN001028550	J:161428
MGI:1916214	Ctc1	CTS telomere maintenance complex component 1	11		telomeric DNA binding			ISO	Q2NKJ3	J:164563
MGI:109447	Ctcf	CCCTC-binding factor	8		chromatin insulator sequence binding			ISO	P49711	J:164563
MGI:109447	Ctcf	CCCTC-binding factor	8		DNA binding			IDA		J:73834 J:81888 J:91020 J:92776
MGI:109447	Ctcf	CCCTC-binding factor	8		RNA polymerase II core promoter proximal region sequence-specific DNA binding			ISO	P49711	J:164563
MGI:109447	Ctcf	CCCTC-binding factor	8		sequence-specific DNA binding			IDA		J:77911
MGI:109447	Ctcf	CCCTC-binding factor	8		sequence-specific DNA binding			ISO	P49711	J:164563
MGI:109447	Ctcf	CCCTC-binding factor	8		transcription regulatory region DNA binding			ISO	P49711	J:164563
MGI:3652571	Ctcfl	CCCTC-binding factor (zinc finger protein)-like	2		DNA binding			ISO	Q8NI51	J:164563
MGI:3652571	Ctcfl	CCCTC-binding factor (zinc finger protein)-like	2		RNA polymerase II core promoter proximal region sequence-specific DNA binding			ISO	Q8NI51	J:164563
MGI:3652571	Ctcfl	CCCTC-binding factor (zinc finger protein)-like	2		sequence-specific DNA binding			IDA		J:116093
MGI:3652571	Ctcfl	CCCTC-binding factor (zinc finger protein)-like	2		transcription regulatory region DNA binding			ISO	Q8NI51	J:164563
MGI:88276	Ctnnb1	catenin (cadherin associated protein), beta 1	9		DNA binding			IDA		J:79002
MGI:88276	Ctnnb1	catenin (cadherin associated protein), beta 1	9		double-stranded DNA binding			IDA		J:114817
MGI:88276	Ctnnb1	catenin (cadherin associated protein), beta 1	9		transcription regulatory region DNA binding	has the participant Cul4a		IDA		J:142037
MGI:88276	Ctnnb1	catenin (cadherin associated protein), beta 1	9		transcription regulatory region DNA binding	uses Cacna1g,happens in dorsal thalamus		IDA		J:165064
MGI:88276	Ctnnb1	catenin (cadherin associated protein), beta 1	9		transcription regulatory region DNA binding			ISO	P35222	J:164563
MGI:1919834	Cul4b	cullin 4B	X	contributes_to	damaged DNA binding			ISO	Q13620	J:164563
MGI:88568	Cux1	cut-like homeobox 1	5		DNA binding			IDA		J:96672
MGI:88568	Cux1	cut-like homeobox 1	5		RNA polymerase II regulatory region sequence-specific DNA binding	happens in cortical layer II,uses UniProtKB:Q6P205,uses UniProtKB:Q9JJQ7|happens in cortical layer III,uses UniProtKB:Q6P205,uses UniProtKB:Q9JJQ7		IMP		J:165046
MGI:88568	Cux1	cut-like homeobox 1	5		sequence-specific DNA binding			IDA		J:11951
MGI:107321	Cux2	cut-like homeobox 2	5		DNA binding			IDA		J:96672
MGI:107321	Cux2	cut-like homeobox 2	5		RNA polymerase II core promoter proximal region sequence-specific DNA binding			IDA		J:96672
MGI:107321	Cux2	cut-like homeobox 2	5		RNA polymerase II regulatory region sequence-specific DNA binding	happens in cortical layer II,uses UniProtKB:Q6P205,uses UniProtKB:Q9JJQ7|happens in cortical layer III,uses UniProtKB:Q6P205,uses UniProtKB:Q9JJQ7		IMP		J:165046
MGI:107321	Cux2	cut-like homeobox 2	5		sequence-specific DNA binding			ISO	O14529	J:164563
MGI:1921572	Cxxc1	CXXC finger 1 (PHD domain)	18		core promoter proximal region sequence-specific DNA binding			ISO	RGD:1310755	J:155856
MGI:1921572	Cxxc1	CXXC finger 1 (PHD domain)	18		DNA binding			IEA	KW-0238	J:60000
MGI:1921572	Cxxc1	CXXC finger 1 (PHD domain)	18		DNA binding			IEA	IPR002857	J:72247
MGI:1921572	Cxxc1	CXXC finger 1 (PHD domain)	18		unmethylated CpG binding			ISO	Q9P0U4	J:164563
MGI:2442112	Cxxc4	CXXC finger 4	3		DNA binding			IEA	IPR002857	J:72247
MGI:1914643	Cxxc5	CXXC finger 5	18		DNA binding			IEA	IPR002857	J:72247
MGI:1914643	Cxxc5	CXXC finger 5	18		sequence-specific DNA binding			ISO	Q7LFL8	J:164563
MGI:2177632	Cys1	cystin 1	12		RNA polymerase II core promoter proximal region sequence-specific DNA binding			IDA		J:211149
MGI:91842	D1Pas1	DNA segment, Chr 1, Pasteur Institute 1	1		DNA binding			IEA	KW-0238	J:60000
MGI:1277991	Dach1	dachshund 1 (Drosophila)	14		DNA binding			IEA	KW-0238	J:60000
MGI:1890446	Dach2	dachshund 2 (Drosophila)	X		DNA binding			IEA	KW-0238	J:60000
MGI:94866	Dbp	D site albumin promoter binding protein	7		DNA binding			IEA	KW-0238	J:60000
MGI:94866	Dbp	D site albumin promoter binding protein	7		RNA polymerase II regulatory region sequence-specific DNA binding			IBA	PTN000945219	J:161428
MGI:94866	Dbp	D site albumin promoter binding protein	7		RNA polymerase II regulatory region sequence-specific DNA binding			ISO	Q10586	J:164563
MGI:94866	Dbp	D site albumin promoter binding protein	7		sequence-specific DNA binding			IEA	IPR004827	J:72247
MGI:94867	Dbx1	developing brain homeobox 1	7		DNA binding			IEA	IPR000047 IPR001356 IPR009057 IPR020479	J:72247
MGI:94867	Dbx1	developing brain homeobox 1	7		DNA binding			IEA	KW-0238 KW-0371	J:60000
MGI:94867	Dbx1	developing brain homeobox 1	7		sequence-specific DNA binding			IEA	IPR017970	J:72247
MGI:1930042	Dclre1a	DNA cross-link repair 1A	19		damaged DNA binding			IBA	PTN000581728	J:161428
MGI:2156057	Dclre1b	DNA cross-link repair 1B	3		damaged DNA binding			IBA	PTN000581728	J:161428
MGI:2441769	Dclre1c	DNA cross-link repair 1C	2		damaged DNA binding			IBA	PTN000581728	J:161428
MGI:1202384	Ddb1	damage specific DNA binding protein 1	19		damaged DNA binding			IBA	PTN000068363	J:161428
MGI:1202384	Ddb1	damage specific DNA binding protein 1	19		damaged DNA binding			ISO	RGD:621889	J:155856
MGI:1202384	Ddb1	damage specific DNA binding protein 1	19	contributes_to	damaged DNA binding			ISO	Q16531	J:164563
MGI:1202384	Ddb1	damage specific DNA binding protein 1	19		DNA binding			IEA	KW-0238	J:60000
MGI:1355314	Ddb2	damage specific DNA binding protein 2	2	contributes_to	damaged DNA binding			ISO	Q92466	J:164563
MGI:1355314	Ddb2	damage specific DNA binding protein 2	2		DNA binding			IEA	KW-0238	J:60000
MGI:109247	Ddit3	DNA-damage inducible transcript 3	10		DNA binding			IDA		J:95320
MGI:109247	Ddit3	DNA-damage inducible transcript 3	10	contributes_to	DNA binding			ISO	RGD:62391	J:155856
MGI:109247	Ddit3	DNA-damage inducible transcript 3	10		DNA binding			ISO	P35638	J:73065
MGI:109247	Ddit3	DNA-damage inducible transcript 3	10		RNA polymerase II core promoter proximal region sequence-specific DNA binding			IBA	PTN000423832	J:161428
MGI:109247	Ddit3	DNA-damage inducible transcript 3	10		RNA polymerase II core promoter proximal region sequence-specific DNA binding			ISO	P35638	J:164563
MGI:109247	Ddit3	DNA-damage inducible transcript 3	10	contributes_to	sequence-specific DNA binding			ISO	RGD:62391	J:155856
MGI:109247	Ddit3	DNA-damage inducible transcript 3	10		transcription regulatory region DNA binding	uses UniProtKB:P17564,is a part of endoplasmic reticulum unfolded protein response|uses UniProtKB:Q8R180,is a part of endoplasmic reticulum unfolded protein response		IDA		J:95320
MGI:109247	Ddit3	DNA-damage inducible transcript 3	10		transcription regulatory region sequence-specific DNA binding			ISO	P35638	J:164563
MGI:108101	Ddn	dendrin	15		RNA polymerase II core promoter proximal region sequence-specific DNA binding			IBA	PTN001445298	J:161428
MGI:108101	Ddn	dendrin	15		RNA polymerase II core promoter proximal region sequence-specific DNA binding			ISO	P50617	J:73065
MGI:2144727	Ddx1	DEAD (Asp-Glu-Ala-Asp) box polypeptide 1	12		DNA binding			IEA	KW-0238	J:60000
MGI:103064	Ddx3x	DEAD/H (Asp-Glu-Ala-Asp/His) box polypeptide 3, X-linked	X		DNA binding			ISO	O00571	J:164563
MGI:2443590	Ddx11	DEAD/H (Asp-Glu-Ala-Asp/His) box helicase 11	17		DNA binding			IEA	KW-0238	J:60000
MGI:2443590	Ddx11	DEAD/H (Asp-Glu-Ala-Asp/His) box helicase 11	17		DNA binding			IEA	IPR010614	J:72247
MGI:2443590	Ddx11	DEAD/H (Asp-Glu-Ala-Asp/His) box helicase 11	17		double-stranded DNA binding			ISO	Q96FC9	J:164563
MGI:2443590	Ddx11	DEAD/H (Asp-Glu-Ala-Asp/His) box helicase 11	17		single-stranded DNA binding			ISO	Q96FC9	J:164563
MGI:1858415	Ddx20	DEAD (Asp-Glu-Ala-Asp) box polypeptide 20	3		DNA binding			IEA	KW-0238	J:60000
MGI:1920185	Ddx41	DEAD (Asp-Glu-Ala-Asp) box polypeptide 41	13		DNA binding			IDA		J:176439
MGI:2442858	Ddx58	DEAD (Asp-Glu-Ala-Asp) box polypeptide 58	4		DNA binding			IEA	IPR006935	J:72247
MGI:2442858	Ddx58	DEAD (Asp-Glu-Ala-Asp) box polypeptide 58	4		double-stranded DNA binding			IDA		J:145965
MGI:2384570	Ddx60	DEAD (Asp-Glu-Ala-Asp) box polypeptide 60	8		double-stranded DNA binding			ISO	Q8IY21	J:164563
MGI:1858496	Deaf1	deformed epidermal autoregulatory factor 1 (Drosophila)	7		DNA binding			IEA	KW-0238	J:60000
MGI:1858496	Deaf1	deformed epidermal autoregulatory factor 1 (Drosophila)	7		DNA binding			IEA	IPR000770	J:72247
MGI:1333874	Dedd	death effector domain-containing	1		DNA binding			IDA		J:50530
MGI:1914629	Dedd2	death effector domain-containing DNA binding protein 2	7		DNA binding			IBA	PTN001032860	J:161428
MGI:1926209	Dek	DEK oncogene (DNA binding)	13		DNA binding			IEA	IPR009057	J:72247
MGI:1926209	Dek	DEK oncogene (DNA binding)	13		DNA binding			IEA	KW-0238	J:60000
MGI:1196287	Dffb	DNA fragmentation factor, beta subunit	4		DNA binding			IDA		J:96974
MGI:108177	Dhx9	DEAH (Asp-Glu-Ala-His) box polypeptide 9	1		DNA binding			IEA	KW-0238	J:60000
MGI:2445102	Dhx33	DEAH (Asp-Glu-Ala-His) box polypeptide 33	11		rDNA binding			IDA		J:178781
MGI:2445102	Dhx33	DEAH (Asp-Glu-Ala-His) box polypeptide 33	11		rDNA binding			ISO	Q9H6R0	J:164563
MGI:1919412	Dhx36	DEAH (Asp-Glu-Ala-His) box polypeptide 36	3		core promoter binding			ISO	Q9H2U1	J:164563
MGI:1919412	Dhx36	DEAH (Asp-Glu-Ala-His) box polypeptide 36	3		DNA binding			IEA	KW-0238	J:60000
MGI:1919412	Dhx36	DEAH (Asp-Glu-Ala-His) box polypeptide 36	3		G-quadruplex DNA binding			ISO	Q9H2U1	J:164563
MGI:1919412	Dhx36	DEAH (Asp-Glu-Ala-His) box polypeptide 36	3		transcription regulatory region DNA binding			IDA		J:207816
MGI:1931560	Dhx58	DEXH (Asp-Glu-X-His) box polypeptide 58	11		DNA binding			IEA	IPR006935	J:72247
MGI:2177178	Dicer1	dicer 1, ribonuclease type III	12		DNA binding			IEA	IPR006935	J:72247
MGI:94901	Dlx1	distal-less homeobox 1	2		DNA binding			IDA		J:44405 J:88386
MGI:94901	Dlx1	distal-less homeobox 1	2		RNA polymerase II regulatory region sequence-specific DNA binding			IDA		J:88386
MGI:94901	Dlx1	distal-less homeobox 1	2		sequence-specific DNA binding			IEA	IPR017970	J:72247
MGI:94902	Dlx2	distal-less homeobox 2	2		DNA binding			IDA		J:44405 J:88386
MGI:94902	Dlx2	distal-less homeobox 2	2		RNA polymerase II regulatory region sequence-specific DNA binding			IDA		J:88386
MGI:94902	Dlx2	distal-less homeobox 2	2		sequence-specific DNA binding			IEA	IPR017970	J:72247
MGI:94903	Dlx3	distal-less homeobox 3	11		DNA binding			IEA	IPR000047 IPR001356 IPR009057 IPR020479	J:72247
MGI:94903	Dlx3	distal-less homeobox 3	11		DNA binding			IEA	KW-0238 KW-0371	J:60000
MGI:94903	Dlx3	distal-less homeobox 3	11		sequence-specific DNA binding			IEA	IPR017970	J:72247
MGI:94904	Dlx4	distal-less homeobox 4	11		DNA binding			IEA	KW-0238 KW-0371	J:60000
MGI:94904	Dlx4	distal-less homeobox 4	11		DNA binding			IEA	IPR000047 IPR001356 IPR009057 IPR020479	J:72247
MGI:94904	Dlx4	distal-less homeobox 4	11		RNA polymerase II core promoter proximal region sequence-specific DNA binding			ISO	Q92988	J:164563
MGI:94904	Dlx4	distal-less homeobox 4	11		sequence-specific DNA binding			ISO	Q92988	J:73065
MGI:101926	Dlx5	distal-less homeobox 5	6		DNA binding			IDA		J:44405
MGI:101926	Dlx5	distal-less homeobox 5	6		RNA polymerase II core promoter proximal region sequence-specific DNA binding			IDA		J:196266
MGI:101926	Dlx5	distal-less homeobox 5	6		sequence-specific DNA binding			IEA	IPR017970	J:72247
MGI:101926	Dlx5	distal-less homeobox 5	6		transcription regulatory region DNA binding			IDA		J:94905
MGI:101926	Dlx5	distal-less homeobox 5	6		transcription regulatory region DNA binding			ISO	P56178	J:164563
MGI:101927	Dlx6	distal-less homeobox 6	6		DNA binding			IEA	KW-0238 KW-0371	J:60000
MGI:101927	Dlx6	distal-less homeobox 6	6		DNA binding			IEA	IPR000047 IPR001356 IPR009057 IPR020479	J:72247
MGI:101927	Dlx6	distal-less homeobox 6	6		sequence-specific DNA binding			IEA	IPR017970	J:72247
MGI:2153518	Dmbx1	diencephalon/mesencephalon homeobox 1	4		DNA binding			IDA		J:78146
MGI:2153518	Dmbx1	diencephalon/mesencephalon homeobox 1	4		RNA polymerase II regulatory region sequence-specific DNA binding			IDA		J:99788
MGI:2153518	Dmbx1	diencephalon/mesencephalon homeobox 1	4		sequence-specific DNA binding			IDA		J:99788
MGI:105393	Dmc1	DNA meiotic recombinase 1	15		DNA binding			IEA	KW-0238	J:60000
MGI:105393	Dmc1	DNA meiotic recombinase 1	15		DNA binding			IEA	IPR011940 IPR020587 IPR020588	J:72247
MGI:105393	Dmc1	DNA meiotic recombinase 1	15		double-stranded DNA binding			IBA	PTN001415033	J:161428
MGI:105393	Dmc1	DNA meiotic recombinase 1	15		four-way junction DNA binding			IBA	PTN001415033	J:161428
MGI:105393	Dmc1	DNA meiotic recombinase 1	15		single-stranded DNA binding			IBA	PTN001415033	J:161428
MGI:1354733	Dmrt1	doublesex and mab-3 related transcription factor 1	19		core promoter proximal region sequence-specific DNA binding			IDA		J:162401 J:166057
MGI:1354733	Dmrt1	doublesex and mab-3 related transcription factor 1	19		DNA binding			IEA	KW-0238	J:60000
MGI:1354733	Dmrt1	doublesex and mab-3 related transcription factor 1	19		RNA polymerase II regulatory region sequence-specific DNA binding			IDA		J:194811
MGI:1354733	Dmrt1	doublesex and mab-3 related transcription factor 1	19		sequence-specific DNA binding			IDA		J:194811
MGI:1330307	Dmrt2	doublesex and mab-3 related transcription factor 2	19		core promoter proximal region sequence-specific DNA binding			IBA	PTN000960546	J:161428
MGI:1330307	Dmrt2	doublesex and mab-3 related transcription factor 2	19		DNA binding			IEA	KW-0238	J:60000
MGI:1330307	Dmrt2	doublesex and mab-3 related transcription factor 2	19		RNA polymerase II regulatory region sequence-specific DNA binding			IDA		J:194811
MGI:1330307	Dmrt2	doublesex and mab-3 related transcription factor 2	19		sequence-specific DNA binding			IDA		J:194811
MGI:2449470	Dmrt3	doublesex and mab-3 related transcription factor 3	19		core promoter proximal region sequence-specific DNA binding			IBA	PTN000960546	J:161428
MGI:2449470	Dmrt3	doublesex and mab-3 related transcription factor 3	19		DNA binding			IEA	KW-0238	J:60000
MGI:2449470	Dmrt3	doublesex and mab-3 related transcription factor 3	19		sequence-specific DNA binding			IDA		J:194811
MGI:2653627	Dmrta1	doublesex and mab-3 related transcription factor like family A1	4		core promoter proximal region sequence-specific DNA binding			IBA	PTN000960546	J:161428
MGI:2653627	Dmrta1	doublesex and mab-3 related transcription factor like family A1	4		DNA binding			IEA	KW-0238	J:60000
MGI:2653627	Dmrta1	doublesex and mab-3 related transcription factor like family A1	4		sequence-specific DNA binding			IDA		J:194811
MGI:2653629	Dmrta2	doublesex and mab-3 related transcription factor like family A2	4		core promoter proximal region sequence-specific DNA binding			IBA	PTN000960546	J:161428
MGI:2653629	Dmrta2	doublesex and mab-3 related transcription factor like family A2	4		DNA binding			IEA	KW-0238	J:60000
MGI:2653629	Dmrta2	doublesex and mab-3 related transcription factor like family A2	4		sequence-specific DNA binding			IDA		J:194811
MGI:1927125	Dmrtb1	DMRT-like family B with proline-rich C-terminal, 1	4		core promoter proximal region sequence-specific DNA binding			IBA	PTN000960546	J:161428
MGI:1927125	Dmrtb1	DMRT-like family B with proline-rich C-terminal, 1	4		DNA binding			IEA	KW-0238	J:60000
MGI:1927125	Dmrtb1	DMRT-like family B with proline-rich C-terminal, 1	4	NOT	sequence-specific DNA binding			IDA		J:194811
MGI:1927125	Dmrtb1	DMRT-like family B with proline-rich C-terminal, 1	4	NOT	sequence-specific DNA binding			IKR		J:194811
MGI:1918137	Dmrtc1a	DMRT-like family C1a	X		core promoter proximal region sequence-specific DNA binding			IBA	PTN000960546	J:161428
MGI:3639121	Dmrtc1b	DMRT-like family C1b	X		core promoter proximal region sequence-specific DNA binding			IBA	PTN000960546	J:161428
MGI:1918333	Dmrtc1c1	DMRT-like family C1c1	X		core promoter proximal region sequence-specific DNA binding			IBA	PTN000960546	J:161428
MGI:3802967	Dmrtc1c2	DMRT-like family C1c2	X		core promoter proximal region sequence-specific DNA binding			IBA	PTN000960546	J:161428
MGI:1918491	Dmrtc2	doublesex and mab-3 related transcription factor like family C2	7		core promoter proximal region sequence-specific DNA binding			IBA	PTN000960546	J:161428
MGI:1918491	Dmrtc2	doublesex and mab-3 related transcription factor like family C2	7		DNA binding			IEA	KW-0238	J:60000
MGI:1918491	Dmrtc2	doublesex and mab-3 related transcription factor like family C2	7		sequence-specific DNA binding			IDA		J:194811
MGI:1344415	Dmtf1	cyclin D binding myb-like transcription factor 1	5		DNA binding			IEA	KW-0238	J:60000
MGI:1344415	Dmtf1	cyclin D binding myb-like transcription factor 1	5		DNA binding			IEA	IPR009057	J:72247
MGI:1344415	Dmtf1	cyclin D binding myb-like transcription factor 1	5		sequence-specific DNA binding			IBA	PTN000067606	J:161428
MGI:1344415	Dmtf1	cyclin D binding myb-like transcription factor 1	5		transcription regulatory region DNA binding			IBA	PTN000067606	J:161428
MGI:2443732	Dna2	DNA replication helicase/nuclease 2	10		DNA binding			ISO	P51530	J:164563
MGI:1344381	Dnajb6	DnaJ heat shock protein family (Hsp40) member B6	5		DNA binding			IDA		J:102395
MGI:103268	Dnajc1	DnaJ heat shock protein family (Hsp40) member C1	2		DNA binding			IEA	IPR009057	J:72247
MGI:103268	Dnajc1	DnaJ heat shock protein family (Hsp40) member C1	2		DNA binding			IEA	KW-0238	J:60000
MGI:99470	Dnajc2	DnaJ heat shock protein family (Hsp40) member C2	5		DNA binding			IEA	IPR009057	J:72247
MGI:1314633	Dnase1l3	deoxyribonuclease 1-like 3	14		DNA binding			ISO	RGD:620669	J:155856
MGI:94912	Dnmt1	DNA methyltransferase (cytosine-5) 1	9		DNA binding			IDA		J:72443
MGI:94912	Dnmt1	DNA methyltransferase (cytosine-5) 1	9		DNA binding			ISO	P26358	J:164563
MGI:94912	Dnmt1	DNA methyltransferase (cytosine-5) 1	9		double-stranded DNA binding			ISO	RGD:620979	J:155856
MGI:94912	Dnmt1	DNA methyltransferase (cytosine-5) 1	9		methyl-CpG binding			IDA		J:163857
MGI:94912	Dnmt1	DNA methyltransferase (cytosine-5) 1	9		methyl-CpG binding			ISO	RGD:620979	J:155856
MGI:94912	Dnmt1	DNA methyltransferase (cytosine-5) 1	9		unmethylated CpG binding			ISO	RGD:620979	J:155856
MGI:1261827	Dnmt3a	DNA methyltransferase 3A	12		DNA binding			IDA		J:72444
MGI:1261827	Dnmt3a	DNA methyltransferase 3A	12		DNA binding			ISO	Q9Y6K1	J:164563
MGI:1261827	Dnmt3a	DNA methyltransferase 3A	12		unmethylated CpG binding			ISO	RGD:1303336	J:155856
MGI:1261819	Dnmt3b	DNA methyltransferase 3B	2		DNA binding			IDA		J:182982
MGI:1261819	Dnmt3b	DNA methyltransferase 3B	2		DNA binding			ISO	RGD:1303274	J:155856
MGI:1261819	Dnmt3b	DNA methyltransferase 3B	2		unmethylated CpG binding			ISO	RGD:1303274	J:155856
MGI:98659	Dntt	deoxynucleotidyltransferase, terminal	19		DNA binding			IEA	IPR002054 IPR018944 IPR022312	J:72247
MGI:1923483	Dnttip1	deoxynucleotidyltransferase, terminal, interacting protein 1	2		DNA binding			IBA	PTN001916595	J:161428
MGI:1923483	Dnttip1	deoxynucleotidyltransferase, terminal, interacting protein 1	2		DNA binding			ISO	Q9H147	J:164563
MGI:1923483	Dnttip1	deoxynucleotidyltransferase, terminal, interacting protein 1	2		DNA binding			ISO	AB035676	J:84966
MGI:109529	Dpf2	D4, zinc and double PHD fingers family 2	19		RNA polymerase II core promoter proximal region sequence-specific DNA binding			ISO	Q92785	J:164563
MGI:1100515	Dr1	down-regulator of transcription 1	5		DNA binding			IEA	KW-0238	J:60000
MGI:1913806	Drap1	Dr1 associated protein 1 (negative cofactor 2 alpha)	19		DNA binding			IEA	KW-0238	J:60000
MGI:1919357	Dscc1	DNA replication and sister chromatid cohesion 1	15		DNA binding			IEA	KW-0238	J:60000
MGI:1919357	Dscc1	DNA replication and sister chromatid cohesion 1	15	contributes_to	DNA clamp loader activity			IBA	PTN000333642	J:161428
MGI:1919357	Dscc1	DNA replication and sister chromatid cohesion 1	15	contributes_to	DNA clamp loader activity			ISO	Q9BVC3	J:164563
MGI:1913294	Dtd1	D-tyrosyl-tRNA deacylase 1	2		DNA binding			IEA	KW-0238	J:60000
MGI:101941	E2f1	E2F transcription factor 1	2		core promoter binding			ISO	Q01094	J:164563
MGI:101941	E2f1	E2F transcription factor 1	2		DNA binding			ISO	Q01094	J:91050 J:164563
MGI:101941	E2f1	E2F transcription factor 1	2		sequence-specific DNA binding			IDA		J:72330
MGI:101941	E2f1	E2F transcription factor 1	2		sequence-specific DNA binding			ISO	RGD:728892	J:155856
MGI:101941	E2f1	E2F transcription factor 1	2		transcription regulatory region DNA binding	uses Ei24		IDA		J:204913
MGI:1096341	E2f2	E2F transcription factor 2	4		core promoter binding			ISO	Q14209	J:164563
MGI:1096341	E2f2	E2F transcription factor 2	4		DNA binding			IEA	KW-0238	J:60000
MGI:1096340	E2f3	E2F transcription factor 3	13		core promoter binding			ISO	O00716	J:164563
MGI:1096340	E2f3	E2F transcription factor 3	13		DNA binding			IDA		J:77848 J:94257 J:99083
MGI:103012	E2f4	E2F transcription factor 4	8		DNA binding	has the participant Pola1		IDA		J:63626
MGI:103012	E2f4	E2F transcription factor 4	8		DNA binding			IDA		J:61792 J:94257
MGI:103012	E2f4	E2F transcription factor 4	8		DNA binding			ISO	Q16254	J:164563
MGI:103012	E2f4	E2F transcription factor 4	8		RNA polymerase II core promoter proximal region sequence-specific DNA binding			ISO	Q16254	J:164563
MGI:105091	E2f5	E2F transcription factor 5	3		DNA binding			IEA	KW-0238	J:60000
MGI:105091	E2f5	E2F transcription factor 5	3		sequence-specific DNA binding			ISO	RGD:621357	J:155856
MGI:1354159	E2f6	E2F transcription factor 6	12		DNA binding			IDA		J:94257
MGI:1289147	E2f7	E2F transcription factor 7	10		core promoter binding			IDA		J:190268
MGI:1289147	E2f7	E2F transcription factor 7	10		core promoter binding			ISO	Q96AV8	J:164563
MGI:1289147	E2f7	E2F transcription factor 7	10		DNA binding			IEA	KW-0238	J:60000
MGI:1289147	E2f7	E2F transcription factor 7	10		RNA polymerase II regulatory region sequence-specific DNA binding			IDA		J:86128
MGI:1922038	E2f8	E2F transcription factor 8	7		core promoter binding			ISO	A0AVK6	J:164563
MGI:1922038	E2f8	E2F transcription factor 8	7		DNA binding			IDA		J:99083
MGI:1922038	E2f8	E2F transcription factor 8	7		RNA polymerase II core promoter proximal region sequence-specific DNA binding			ISO	A0AVK6	J:164563
MGI:109530	E4f1	E4F transcription factor 1	17		cAMP response element binding			ISO	Q66K89	J:164563
MGI:109530	E4f1	E4F transcription factor 1	17		DNA binding			IDA		J:91435
MGI:109530	E4f1	E4F transcription factor 1	17		RNA polymerase II regulatory region sequence-specific DNA binding			IBA	PTN001348477	J:161428
MGI:109530	E4f1	E4F transcription factor 1	17		RNA polymerase II regulatory region sequence-specific DNA binding			ISO	Q66K89	J:164563
MGI:2442164	E130308A19Rik	RIKEN cDNA E130308A19 gene	4		DNA binding			IBA	PTN000192346	J:161428
MGI:2141981	E430018J23Rik	RIKEN cDNA E430018J23 gene	7		RNA polymerase II regulatory region sequence-specific DNA binding			IBA	PTN001348477	J:161428
MGI:2146616	Eaf2	ELL associated factor 2	16		RNA polymerase II regulatory region sequence-specific DNA binding			ISO	Q96CJ1	J:164563
MGI:95275	Ebf1	early B cell factor 1	11		DNA binding			IDA		J:87555
MGI:95275	Ebf1	early B cell factor 1	11		RNA polymerase II core promoter proximal region sequence-specific DNA binding			IDA		J:183633 J:210933
MGI:894332	Ebf2	early B cell factor 2	14		DNA binding			IDA		J:41724
MGI:894332	Ebf2	early B cell factor 2	14		RNA polymerase II core promoter proximal region sequence-specific DNA binding			IDA		J:78453
MGI:894289	Ebf3	early B cell factor 3	7		DNA binding			IEA	IPR003523 IPR032200	J:72247
MGI:894289	Ebf3	early B cell factor 3	7		DNA binding			IEA	KW-0238	J:60000
MGI:894289	Ebf3	early B cell factor 3	7		RNA polymerase II core promoter proximal region sequence-specific DNA binding			IDA		J:78453
MGI:2385972	Ebf4	early B cell factor 4	2		DNA binding			IDA		J:78453
MGI:2385972	Ebf4	early B cell factor 4	2		RNA polymerase II regulatory region sequence-specific DNA binding			IMP		J:78453
MGI:1891227	Edf1	endothelial differentiation-related factor 1	2		DNA binding			IEA	IPR010982	J:72247
MGI:1891227	Edf1	endothelial differentiation-related factor 1	2		DNA binding			IEA	KW-0238	J:60000
MGI:1891227	Edf1	endothelial differentiation-related factor 1	2		sequence-specific DNA binding			IEA	IPR001387	J:72247
MGI:1913906	Eef1d	eukaryotic translation elongation factor 1 delta (guanine nucleotide exchange protein)	15		DNA binding			IEA	KW-0238	J:60000
MGI:1914734	Eepd1	endonuclease/exonuclease/phosphatase family domain containing 1	9		DNA binding			IEA	IPR003583	J:72247
MGI:95295	Egr1	early growth response 1	18		DNA binding			IDA		J:149031
MGI:95295	Egr1	early growth response 1	18		DNA binding			ISO	P18146	J:164563
MGI:95295	Egr1	early growth response 1	18		double-stranded DNA binding			ISO	RGD:2544	J:155856
MGI:95295	Egr1	early growth response 1	18		RNA polymerase II core promoter sequence-specific DNA binding			ISO	RGD:2544	J:155856
MGI:95295	Egr1	early growth response 1	18		RNA polymerase II regulatory region sequence-specific DNA binding			IMP		J:34254
MGI:95295	Egr1	early growth response 1	18		RNA polymerase II regulatory region sequence-specific DNA binding			ISO	P18146	J:164563
MGI:95295	Egr1	early growth response 1	18		RNA polymerase II regulatory region sequence-specific DNA binding			ISO	RGD:2544	J:155856
MGI:95295	Egr1	early growth response 1	18		sequence-specific DNA binding			ISO	RGD:2544	J:155856
MGI:95295	Egr1	early growth response 1	18		sequence-specific DNA binding			ISO	P18146	J:164563
MGI:95295	Egr1	early growth response 1	18		transcription regulatory region DNA binding			IDA		J:164712
MGI:95295	Egr1	early growth response 1	18		transcription regulatory region sequence-specific DNA binding			ISO	P18146	J:164563
MGI:95296	Egr2	early growth response 2	10		DNA binding	has the participant Hoxb2		IDA		J:3739 J:36044
MGI:95296	Egr2	early growth response 2	10		RNA polymerase II core promoter proximal region sequence-specific DNA binding			ISO	P11161	J:164563
MGI:95296	Egr2	early growth response 2	10		transcription regulatory region DNA binding			IDA		J:128960
MGI:1306780	Egr3	early growth response 3	14		DNA binding			IEA	KW-0238	J:60000
MGI:99252	Egr4	early growth response 4	6		DNA binding			IEA	KW-0238	J:60000
MGI:99252	Egr4	early growth response 4	6		RNA polymerase II regulatory region sequence-specific DNA binding			ISO	RGD:2546	J:155856
MGI:1270840	Ehf	ets homologous factor	2		DNA binding			ISO	Q9NZC4	J:164563
MGI:1270840	Ehf	ets homologous factor	2		RNA polymerase II core promoter proximal region sequence-specific DNA binding			ISO	Q9NZC4	J:164563
MGI:1270840	Ehf	ets homologous factor	2		sequence-specific DNA binding			IEA	IPR000418 IPR003118	J:72247
MGI:2148922	Ehmt2	euchromatic histone lysine N-methyltransferase 2	17		RNA polymerase II regulatory region sequence-specific DNA binding			IDA		J:173973
MGI:107180	Elf1	E74-like factor 1	14		DNA binding			IEA	KW-0238	J:60000
MGI:107180	Elf1	E74-like factor 1	14		RNA polymerase II core promoter proximal region sequence-specific DNA binding			IDA		J:100734
MGI:107180	Elf1	E74-like factor 1	14		RNA polymerase II core promoter proximal region sequence-specific DNA binding			ISO	P32519	J:164563
MGI:107180	Elf1	E74-like factor 1	14		sequence-specific DNA binding			IEA	IPR000418	J:72247
MGI:1916507	Elf2	E74-like factor 2	3		DNA binding			IEA	KW-0238	J:60000
MGI:1916507	Elf2	E74-like factor 2	3		sequence-specific DNA binding			IEA	IPR000418	J:72247
MGI:1101781	Elf3	E74-like factor 3	1		DNA binding			IDA		J:76521
MGI:1101781	Elf3	E74-like factor 3	1		RNA polymerase II core promoter proximal region sequence-specific DNA binding			IDA		J:76521
MGI:1101781	Elf3	E74-like factor 3	1		RNA polymerase II core promoter proximal region sequence-specific DNA binding			IMP		J:76521
MGI:1101781	Elf3	E74-like factor 3	1		sequence-specific DNA binding			IEA	IPR000418 IPR003118	J:72247
MGI:1928377	Elf4	E74-like factor 4 (ets domain transcription factor)	X		DNA binding			IEA	KW-0238	J:60000
MGI:1928377	Elf4	E74-like factor 4 (ets domain transcription factor)	X		RNA polymerase II core promoter proximal region sequence-specific DNA binding			ISO	Q99607	J:164563
MGI:1928377	Elf4	E74-like factor 4 (ets domain transcription factor)	X		sequence-specific DNA binding			IEA	IPR000418	J:72247
MGI:1335079	Elf5	E74-like factor 5	2		DNA binding			IEA	KW-0238	J:60000
MGI:1335079	Elf5	E74-like factor 5	2		RNA polymerase II regulatory region sequence-specific DNA binding			IDA		J:51385
MGI:1335079	Elf5	E74-like factor 5	2		sequence-specific DNA binding			IEA	IPR000418 IPR003118	J:72247
MGI:101833	Elk1	ELK1, member of ETS oncogene family	X		core promoter binding			ISO	RGD:1598663	J:155856
MGI:101833	Elk1	ELK1, member of ETS oncogene family	X		DNA binding			IEA	KW-0238	J:60000
MGI:101833	Elk1	ELK1, member of ETS oncogene family	X		double-stranded DNA binding			ISO	RGD:1598663	J:155856
MGI:101833	Elk1	ELK1, member of ETS oncogene family	X		RNA polymerase II core promoter proximal region sequence-specific DNA binding			ISO	P19419	J:164563
MGI:101833	Elk1	ELK1, member of ETS oncogene family	X		sequence-specific DNA binding			IEA	IPR000418	J:72247
MGI:101762	Elk3	ELK3, member of ETS oncogene family	10		DNA binding			IDA		J:85570
MGI:101762	Elk3	ELK3, member of ETS oncogene family	10		purine-rich negative regulatory element binding			ISO	P41970	J:164563
MGI:101762	Elk3	ELK3, member of ETS oncogene family	10		RNA polymerase II core promoter proximal region sequence-specific DNA binding			ISO	P41970	J:164563
MGI:101762	Elk3	ELK3, member of ETS oncogene family	10		sequence-specific DNA binding		PR:P41971	IDA		J:164135
MGI:102853	Elk4	ELK4, member of ETS oncogene family	1		DNA binding			IEA	KW-0238	J:60000
MGI:102853	Elk4	ELK4, member of ETS oncogene family	1		sequence-specific DNA binding			IEA	IPR000418	J:72247
MGI:2673679	Ell3	elongation factor RNA polymerase II-like 3	2		enhancer binding			IDA		J:190435
MGI:2685106	Elmsan1	ELM2 and Myb/SANT-like domain containing 1	12		transcription regulatory region DNA binding			IBA	PTN001043031	J:161428
MGI:3576783	Eme1	essential meiotic structure-specific endonuclease 1	11		DNA binding			IEA	IPR006166	J:72247
MGI:1919889	Eme2	essential meiotic structure-specific endonuclease subunit 2	17		DNA binding			IEA	IPR006166	J:72247
MGI:95387	Emx1	empty spiracles homeobox 1	6		DNA binding			IEA	KW-0238 KW-0371	J:60000
MGI:95387	Emx1	empty spiracles homeobox 1	6		DNA binding			IEA	IPR001356 IPR009057 IPR020479	J:72247
MGI:95387	Emx1	empty spiracles homeobox 1	6		sequence-specific DNA binding			IEA	IPR017970	J:72247
MGI:95388	Emx2	empty spiracles homeobox 2	19		DNA binding			IEA	KW-0238 KW-0371	J:60000
MGI:95388	Emx2	empty spiracles homeobox 2	19		DNA binding			IEA	IPR000047 IPR001356 IPR009057 IPR020479	J:72247
MGI:95388	Emx2	empty spiracles homeobox 2	19		sequence-specific DNA binding			IEA	IPR017970	J:72247
MGI:95389	En1	engrailed 1	1		DNA binding			IEA	KW-0238 KW-0371	J:60000
MGI:95389	En1	engrailed 1	1		DNA binding			IEA	IPR000747 IPR001356 IPR009057 IPR020479	J:72247
MGI:95389	En1	engrailed 1	1		RNA polymerase II core promoter proximal region sequence-specific DNA binding			ISO	Q05925	J:164563
MGI:95389	En1	engrailed 1	1		sequence-specific DNA binding			IEA	IPR017970	J:72247
MGI:95390	En2	engrailed 2	5		DNA binding			IEA	KW-0238 KW-0371	J:60000
MGI:95390	En2	engrailed 2	5		DNA binding			IEA	IPR000747 IPR001356 IPR009057 IPR020479	J:72247
MGI:95390	En2	engrailed 2	5		sequence-specific DNA binding			IEA	IPR017970	J:72247
MGI:2444688	Endov	endonuclease V	11		DNA binding			IEA	KW-0238	J:60000
MGI:2444688	Endov	endonuclease V	11		structure-specific DNA binding			ISO	Q8N8Q3	J:164563
MGI:1201683	Eomes	eomesodermin	9		DNA binding			IEA	KW-0238	J:60000
MGI:1201683	Eomes	eomesodermin	9		RNA polymerase II regulatory region sequence-specific DNA binding			IDA		J:160495
MGI:1201683	Eomes	eomesodermin	9		sequence-specific DNA binding			ISO	O95936	J:168146
MGI:1276116	Ep300	E1A binding protein p300	15		chromatin DNA binding			IDA		J:136678
MGI:1276116	Ep300	E1A binding protein p300	15		chromatin DNA binding			ISO	RGD:620036	J:155856
MGI:1276116	Ep300	E1A binding protein p300	15		core promoter binding			ISO	Q09472	J:164563
MGI:1276116	Ep300	E1A binding protein p300	15		core promoter binding			ISO	RGD:620036	J:155856
MGI:1276116	Ep300	E1A binding protein p300	15		core promoter proximal region DNA binding			ISO	RGD:620036	J:155856
MGI:1276116	Ep300	E1A binding protein p300	15		damaged DNA binding			ISO	Q09472	J:164563
MGI:1276116	Ep300	E1A binding protein p300	15		DNA binding			IDA		J:95384 J:96189
MGI:1276116	Ep300	E1A binding protein p300	15		DNA binding			ISO	Q09472	J:164563
MGI:1276116	Ep300	E1A binding protein p300	15		DNA binding			ISS	Q09472	J:156082
MGI:1276116	Ep300	E1A binding protein p300	15		RNA polymerase II core promoter proximal region sequence-specific DNA binding			ISO	RGD:620036	J:155856
MGI:1276116	Ep300	E1A binding protein p300	15		RNA polymerase II core promoter sequence-specific DNA binding			IDA		J:199171
MGI:1276124	Ep400	E1A binding protein p400	5		DNA binding			IEA	KW-0238	J:60000
MGI:109169	Epas1	endothelial PAS domain protein 1	17		DNA binding	has the participant Kdr		IDA		J:82142
MGI:109169	Epas1	endothelial PAS domain protein 1	17		DNA binding	happens in hepatocyte		IDA		J:121253
MGI:109169	Epas1	endothelial PAS domain protein 1	17		DNA binding	has the participant Epo		IGI	MGI:88071	J:41526
MGI:109169	Epas1	endothelial PAS domain protein 1	17		DNA binding			ISO	Q99814	J:73065
MGI:109169	Epas1	endothelial PAS domain protein 1	17	contributes_to	sequence-specific DNA binding			ISO	Q99814	J:164563
MGI:109169	Epas1	endothelial PAS domain protein 1	17	contributes_to	sequence-specific DNA binding			ISO	RGD:68404	J:155856
MGI:1925031	Epm2aip1	EPM2A (laforin) interacting protein 1	9		DNA binding			IBA	PTN000192346	J:161428
MGI:104771	Erbb4	erb-b2 receptor tyrosine kinase 4	1		transcription regulatory region DNA binding			ISO	Q15303	J:164563
MGI:95412	Ercc1	excision repair cross-complementing rodent repair deficiency, complementation group 1	7		damaged DNA binding			ISO	P07992	J:164563
MGI:95412	Ercc1	excision repair cross-complementing rodent repair deficiency, complementation group 1	7		DNA binding			IEA	KW-0238	J:60000
MGI:95412	Ercc1	excision repair cross-complementing rodent repair deficiency, complementation group 1	7		single-stranded DNA binding			ISO	P07992	J:164563
MGI:95412	Ercc1	excision repair cross-complementing rodent repair deficiency, complementation group 1	7	contributes_to	structure-specific DNA binding			ISO	P07992	J:164563
MGI:95413	Ercc2	excision repair cross-complementing rodent repair deficiency, complementation group 2	7		DNA binding			IEA	KW-0238	J:60000
MGI:95413	Ercc2	excision repair cross-complementing rodent repair deficiency, complementation group 2	7		DNA binding			IEA	IPR001945 IPR010614	J:72247
MGI:95414	Ercc3	excision repair cross-complementing rodent repair deficiency, complementation group 3	18		DNA binding			IEA	IPR006935	J:72247
MGI:95414	Ercc3	excision repair cross-complementing rodent repair deficiency, complementation group 3	18		DNA binding			IEA	KW-0238	J:60000
MGI:1354163	Ercc4	excision repair cross-complementing rodent repair deficiency, complementation group 4	16		damaged DNA binding			IBA	PTN000015911	J:161428
MGI:1354163	Ercc4	excision repair cross-complementing rodent repair deficiency, complementation group 4	16		damaged DNA binding			ISO	Q92889	J:164563
MGI:1354163	Ercc4	excision repair cross-complementing rodent repair deficiency, complementation group 4	16		DNA binding			IEA	IPR006166 IPR020819	J:72247
MGI:1354163	Ercc4	excision repair cross-complementing rodent repair deficiency, complementation group 4	16		DNA binding			IEA	KW-0238	J:60000
MGI:1354163	Ercc4	excision repair cross-complementing rodent repair deficiency, complementation group 4	16		single-stranded DNA binding			IBA	PTN000015911	J:161428
MGI:1354163	Ercc4	excision repair cross-complementing rodent repair deficiency, complementation group 4	16		single-stranded DNA binding			ISO	Q92889	J:164563
MGI:1354163	Ercc4	excision repair cross-complementing rodent repair deficiency, complementation group 4	16	contributes_to	structure-specific DNA binding			ISO	Q92889	J:164563
MGI:103582	Ercc5	excision repair cross-complementing rodent repair deficiency, complementation group 5	1		bubble DNA binding			ISO	P28715	J:164563
MGI:103582	Ercc5	excision repair cross-complementing rodent repair deficiency, complementation group 5	1		DNA binding			IEA	KW-0238	J:60000
MGI:103582	Ercc5	excision repair cross-complementing rodent repair deficiency, complementation group 5	1		DNA binding			IEA	IPR008918 IPR020045	J:72247
MGI:103582	Ercc5	excision repair cross-complementing rodent repair deficiency, complementation group 5	1		double-stranded DNA binding			ISO	P28715	J:164563
MGI:103582	Ercc5	excision repair cross-complementing rodent repair deficiency, complementation group 5	1		single-stranded DNA binding			ISO	P28715	J:164563
MGI:1100494	Ercc6	excision repair cross-complementing rodent repair deficiency, complementation group 6	14		DNA binding			ISO	Q03468	J:164563
MGI:2654144	Ercc6l	excision repair cross-complementing rodent repair deficiency complementation group 6 like	X		DNA binding			IEA	KW-0238	J:60000
MGI:1923501	Ercc6l2	excision repair cross-complementing rodent repair deficiency, complementation group 6 like 2	13		DNA binding			IEA	KW-0238	J:60000
MGI:109637	Erf	Ets2 repressor factor	7		DNA binding			IEA	KW-0238	J:60000
MGI:109637	Erf	Ets2 repressor factor	7		sequence-specific DNA binding			IEA	IPR000418	J:72247
MGI:95415	Erg	avian erythroblastosis virus E-26 (v-ets) oncogene related	16		DNA binding			IEA	KW-0238	J:60000
MGI:95415	Erg	avian erythroblastosis virus E-26 (v-ets) oncogene related	16		sequence-specific DNA binding			IEA	IPR000418 IPR003118	J:72247
MGI:108089	Erh	enhancer of rudimentary homolog (Drosophila)	12		methyl-CpG binding			ISO	P84090	J:164563
MGI:1352467	Esr1	estrogen receptor 1 (alpha)	10		core promoter sequence-specific DNA binding			ISO	P03372	J:164563
MGI:1352467	Esr1	estrogen receptor 1 (alpha)	10		core promoter sequence-specific DNA binding			ISO	RGD:2581	J:155856
MGI:1352467	Esr1	estrogen receptor 1 (alpha)	10		DNA binding			ISO	RGD:2581	J:155856
MGI:1352467	Esr1	estrogen receptor 1 (alpha)	10		estrogen response element binding			ISO	P03372	J:164563
MGI:1352467	Esr1	estrogen receptor 1 (alpha)	10		RNA polymerase II core promoter proximal region sequence-specific DNA binding			ISO	P03372	J:164563
MGI:1352467	Esr1	estrogen receptor 1 (alpha)	10		sequence-specific DNA binding			IEA	IPR001628	J:72247
MGI:109392	Esr2	estrogen receptor 2 (beta)	12		core promoter sequence-specific DNA binding			ISO	Q92731	J:164563
MGI:109392	Esr2	estrogen receptor 2 (beta)	12		core promoter sequence-specific DNA binding			ISO	RGD:2582	J:155856
MGI:109392	Esr2	estrogen receptor 2 (beta)	12		DNA binding			IDA		J:38785
MGI:109392	Esr2	estrogen receptor 2 (beta)	12		estrogen response element binding			ISO	Q92731	J:164563
MGI:109392	Esr2	estrogen receptor 2 (beta)	12		estrogen response element binding			ISO	RGD:2582	J:155856
MGI:109392	Esr2	estrogen receptor 2 (beta)	12		RNA polymerase II core promoter proximal region sequence-specific DNA binding			ISO	RGD:2582	J:155856
MGI:109392	Esr2	estrogen receptor 2 (beta)	12		sequence-specific DNA binding			ISO	RGD:2582	J:155856
MGI:1346831	Esrra	estrogen related receptor, alpha	19		DNA binding	has the participant Spp1		IDA		J:130865
MGI:1346831	Esrra	estrogen related receptor, alpha	19		RNA polymerase II core promoter proximal region sequence-specific DNA binding			IDA		J:130865
MGI:1346831	Esrra	estrogen related receptor, alpha	19		sequence-specific DNA binding			ISO	RGD:1583866	J:155856
MGI:1346832	Esrrb	estrogen related receptor, beta	12		DNA binding			IEA	KW-0238	J:60000
MGI:1346832	Esrrb	estrogen related receptor, beta	12		DNA binding			IEA	IPR001723 IPR024178 IPR027289	J:72247
MGI:1346832	Esrrb	estrogen related receptor, beta	12		RNA polymerase II distal enhancer sequence-specific DNA binding			IDA		J:140350
MGI:1346832	Esrrb	estrogen related receptor, beta	12		sequence-specific DNA binding			ISO	O95718	J:164563
MGI:1347056	Esrrg	estrogen-related receptor gamma	1		DNA binding			NAS		J:56623
MGI:1347056	Esrrg	estrogen-related receptor gamma	1		RNA polymerase II regulatory region sequence-specific DNA binding			IDA		J:210925
MGI:1347056	Esrrg	estrogen-related receptor gamma	1		sequence-specific DNA binding			IEA	IPR001628	J:72247
MGI:95455	Ets1	E26 avian leukemia oncogene 1, 5' domain	9		DNA binding			IDA		J:79287 J:93835 J:115171
MGI:95455	Ets1	E26 avian leukemia oncogene 1, 5' domain	9		sequence-specific DNA binding			IDA		J:2685
MGI:95455	Ets1	E26 avian leukemia oncogene 1, 5' domain	9		sequence-specific DNA binding			ISO	RGD:2583	J:155856
MGI:95456	Ets2	E26 avian leukemia oncogene 2, 3' domain	16		DNA binding			ISO	RGD:1584977	J:155856
MGI:95456	Ets2	E26 avian leukemia oncogene 2, 3' domain	16		RNA polymerase II core promoter proximal region sequence-specific DNA binding			ISO	P15036	J:164563
MGI:95456	Ets2	E26 avian leukemia oncogene 2, 3' domain	16		RNA polymerase II regulatory region sequence-specific DNA binding			IDA		J:160495
MGI:95456	Ets2	E26 avian leukemia oncogene 2, 3' domain	16		sequence-specific DNA binding			IDA		J:2685
MGI:99254	Etv1	ets variant 1	12		DNA binding			IEA	KW-0238	J:60000
MGI:99254	Etv1	ets variant 1	12		RNA polymerase II core promoter proximal region sequence-specific DNA binding			ISO	P50549	J:164563
MGI:99254	Etv1	ets variant 1	12		sequence-specific DNA binding			IEA	IPR000418	J:72247
MGI:99253	Etv2	ets variant 2	7		DNA binding			IEA	KW-0238	J:60000
MGI:99253	Etv2	ets variant 2	7		RNA polymerase II core promoter proximal region sequence-specific DNA binding			IDA		J:210936
MGI:99253	Etv2	ets variant 2	7		sequence-specific DNA binding			IEA	IPR000418	J:72247
MGI:1350926	Etv3	ets variant 3	3		DNA binding			IEA	KW-0238	J:60000
MGI:1350926	Etv3	ets variant 3	3		RNA polymerase II regulatory region sequence-specific DNA binding	uses UniProtKB:P01108		IDA		J:76061
MGI:1350926	Etv3	ets variant 3	3		sequence-specific DNA binding			IEA	IPR000418	J:72247
MGI:99423	Etv4	ets variant 4	11		DNA binding			IDA		J:81715
MGI:99423	Etv4	ets variant 4	11		RNA polymerase II core promoter proximal region sequence-specific DNA binding			ISO	P43268	J:164563
MGI:99423	Etv4	ets variant 4	11		sequence-specific DNA binding			IEA	IPR000418	J:72247
MGI:1096867	Etv5	ets variant 5	16		DNA binding			IEA	KW-0238	J:60000
MGI:1096867	Etv5	ets variant 5	16		RNA polymerase II regulatory region sequence-specific DNA binding			ISO	P41161	J:164563
MGI:1096867	Etv5	ets variant 5	16		sequence-specific DNA binding			IEA	IPR000418	J:72247
MGI:1096867	Etv5	ets variant 5	16		transcription regulatory region DNA binding			ISO	P41161	J:164563
MGI:109336	Etv6	ets variant 6	6		DNA binding			IDA		J:81403
MGI:109336	Etv6	ets variant 6	6		RNA polymerase II core promoter proximal region sequence-specific DNA binding			IDA		J:124285
MGI:109336	Etv6	ets variant 6	6		RNA polymerase II regulatory region sequence-specific DNA binding			ISO	P41212	J:164563
MGI:109336	Etv6	ets variant 6	6		sequence-specific DNA binding			IEA	IPR000418 IPR003118	J:72247
MGI:95461	Evx1	even-skipped homeobox 1	6		DNA binding			IEA	KW-0238 KW-0371	J:60000
MGI:95461	Evx1	even-skipped homeobox 1	6		DNA binding			IEA	IPR001356 IPR009057 IPR020479	J:72247
MGI:95461	Evx1	even-skipped homeobox 1	6		sequence-specific DNA binding			IEA	IPR017970	J:72247
MGI:95462	Evx2	even-skipped homeobox 2	2		DNA binding			IEA	KW-0238 KW-0371	J:60000
MGI:95462	Evx2	even-skipped homeobox 2	2		DNA binding			IEA	IPR001356 IPR009057 IPR020479	J:72247
MGI:95462	Evx2	even-skipped homeobox 2	2		sequence-specific DNA binding			IEA	IPR017970	J:72247
MGI:1349427	Exo1	exonuclease 1	1		DNA binding			ISO	Q9UQ84	J:164563
MGI:1920422	Exo5	exonuclease 5	4		DNA binding			IEA	KW-0238	J:60000
MGI:107940	Ezh2	enhancer of zeste 2 polycomb repressive complex 2 subunit	6		chromatin DNA binding			IDA		J:134766 J:211907
MGI:107940	Ezh2	enhancer of zeste 2 polycomb repressive complex 2 subunit	6		chromatin DNA binding			ISO	Q15910	J:164563
MGI:107940	Ezh2	enhancer of zeste 2 polycomb repressive complex 2 subunit	6		core promoter binding	happens in cerebral cortex		IDA		J:164377
MGI:107940	Ezh2	enhancer of zeste 2 polycomb repressive complex 2 subunit	6		core promoter binding			IMP		J:116444
MGI:107940	Ezh2	enhancer of zeste 2 polycomb repressive complex 2 subunit	6		regulatory region DNA binding			ISO	RGD:1595860	J:155856
MGI:107940	Ezh2	enhancer of zeste 2 polycomb repressive complex 2 subunit	6		RNA polymerase II core promoter sequence-specific DNA binding			IDA		J:211907
MGI:107940	Ezh2	enhancer of zeste 2 polycomb repressive complex 2 subunit	6		sequence-specific DNA binding			IDA		J:165919
MGI:2142208	Faap24	Fanconi anemia core complex associated protein 24	7		DNA binding			IEA	KW-0238	J:60000
MGI:1919135	Faap100	Fanconi anemia core complex associated protein 100	11		DNA binding			IEA	KW-0238	J:60000
MGI:2684939	Fam170a	family with sequence similarity 170, member A	18		DNA binding			TAS		J:196430
MGI:3045266	Fan1	FANCD2/FANCI-associated nuclease 1	7		flap-structured DNA binding			ISO	Q9Y2M0	J:164563
MGI:2442306	Fancm	Fanconi anemia, complementation group M	12		DNA binding			IEA	KW-0238	J:60000
MGI:2442306	Fancm	Fanconi anemia, complementation group M	12		DNA binding			IEA	IPR006166 IPR006935 IPR020819	J:72247
MGI:3039600	Fbxl19	F-box and leucine-rich repeat protein 19	7		DNA binding			IEA	IPR002857	J:72247
MGI:1354699	Fbxo18	F-box protein 18	2		DNA binding			IEA	IPR000212	J:72247
MGI:1354699	Fbxo18	F-box protein 18	2		DNA binding			IEA	KW-0238	J:60000
MGI:1354699	Fbxo18	F-box protein 18	2		double-stranded DNA binding			ISO	Q8NFZ0	J:164563
MGI:1354699	Fbxo18	F-box protein 18	2		single-stranded DNA binding			ISO	Q8NFZ0	J:164563
MGI:1924223	Fbxo21	F-box protein 21	5		DNA binding			IEA	IPR011722	J:72247
MGI:102779	Fen1	flap structure specific endonuclease 1	19		DNA binding			IDA		J:78267
MGI:102779	Fen1	flap structure specific endonuclease 1	19		DNA binding			ISO	P39748	J:164563
MGI:1916040	Fendrr	Foxf1 adjacent non-coding developmental regulatory RNA	8		core promoter binding	has the participant Foxf1|has the participant Pitx2		IDA		J:191565
MGI:2150010	Ferd3l	Fer3-like (Drosophila)	12		DNA binding			IEA	KW-0238	J:60000
MGI:2150010	Ferd3l	Fer3-like (Drosophila)	12		RNA polymerase II regulatory region sequence-specific DNA binding			IDA		J:78770
MGI:2449712	Fev	FEV (ETS oncogene family)	1		DNA binding			IEA	KW-0238	J:60000
MGI:2449712	Fev	FEV (ETS oncogene family)	1		double-stranded DNA binding			ISO	RGD:628860	J:155856
MGI:2449712	Fev	FEV (ETS oncogene family)	1		sequence-specific DNA binding			IEA	IPR000418	J:72247
MGI:1920441	Fezf1	Fez family zinc finger 1	6		DNA binding			IEA	KW-0238	J:60000
MGI:1920441	Fezf1	Fez family zinc finger 1	6		RNA polymerase II core promoter proximal region sequence-specific DNA binding			IDA		J:160292
MGI:1859823	Fezf2	Fez family zinc finger 2	14		DNA binding			IEA	KW-0238	J:60000
MGI:1859823	Fezf2	Fez family zinc finger 2	14		RNA polymerase II core promoter proximal region sequence-specific DNA binding			IDA		J:160292
MGI:1349421	Figla	folliculogenesis specific basic helix-loop-helix	6		DNA binding			IEA	KW-0238	J:60000
MGI:1349421	Figla	folliculogenesis specific basic helix-loop-helix	6		RNA polymerase II core promoter proximal region sequence-specific DNA binding			IDA		J:51735
MGI:1349421	Figla	folliculogenesis specific basic helix-loop-helix	6	contributes_to	sequence-specific DNA binding			ISO	Q6QHK4	J:164563
MGI:1349421	Figla	folliculogenesis specific basic helix-loop-helix	6	contributes_to	sequence-specific DNA binding			ISS	Q6QHK4	J:120394
MGI:95554	Fli1	Friend leukemia integration 1	9		DNA binding			IEA	KW-0238	J:60000
MGI:95554	Fli1	Friend leukemia integration 1	9		RNA polymerase II core promoter proximal region sequence-specific DNA binding			IDA		J:124285
MGI:95554	Fli1	Friend leukemia integration 1	9		RNA polymerase II distal enhancer sequence-specific DNA binding	has the participant Fli1|has the participant Gata2|has the participant Tal1		IDA		J:127160
MGI:95554	Fli1	Friend leukemia integration 1	9		sequence-specific DNA binding			IDA		J:176231
MGI:2442638	Flywch1	FLYWCH-type zinc finger 1	17		DNA binding			IEA	KW-0238	J:60000
MGI:95574	Fos	FBJ osteosarcoma oncogene	12		DNA binding			IDA		J:82185
MGI:95574	Fos	FBJ osteosarcoma oncogene	12		DNA binding			ISO	RGD:2626	J:155856
MGI:95574	Fos	FBJ osteosarcoma oncogene	12		double-stranded DNA binding			ISO	RGD:2626	J:155856
MGI:95574	Fos	FBJ osteosarcoma oncogene	12		RNA polymerase II core promoter proximal region sequence-specific DNA binding			IDA		J:75813
MGI:95574	Fos	FBJ osteosarcoma oncogene	12		RNA polymerase II core promoter sequence-specific DNA binding			IDA		J:202853
MGI:95574	Fos	FBJ osteosarcoma oncogene	12		sequence-specific DNA binding			ISO	RGD:2626	J:155856
MGI:95574	Fos	FBJ osteosarcoma oncogene	12		transcription regulatory region DNA binding			ISO	P01100	J:164563
MGI:95575	Fosb	FBJ osteosarcoma oncogene B	7		DNA binding			IDA		J:79339
MGI:95575	Fosb	FBJ osteosarcoma oncogene B	7		double-stranded DNA binding			ISO	RGD:1308198	J:155856
MGI:95575	Fosb	FBJ osteosarcoma oncogene B	7		RNA polymerase II core promoter proximal region sequence-specific DNA binding			IDA		J:215660
MGI:95575	Fosb	FBJ osteosarcoma oncogene B	7		sequence-specific DNA binding			ISO	RGD:1308198	J:155856
MGI:107179	Fosl1	fos-like antigen 1	19		DNA binding			ISO	RGD:2627	J:155856
MGI:107179	Fosl1	fos-like antigen 1	19		RNA polymerase II core promoter proximal region sequence-specific DNA binding			IBA	PTN000598662	J:161428
MGI:107179	Fosl1	fos-like antigen 1	19		RNA polymerase II core promoter proximal region sequence-specific DNA binding			ISO	RGD:2627	J:155856
MGI:107179	Fosl1	fos-like antigen 1	19		RNA polymerase II core promoter proximal region sequence-specific DNA binding			ISO	P15407	J:164563
MGI:107179	Fosl1	fos-like antigen 1	19		RNA polymerase II regulatory region sequence-specific DNA binding			IDA		J:148987
MGI:107179	Fosl1	fos-like antigen 1	19		sequence-specific DNA binding			IEA	IPR004827	J:72247
MGI:102858	Fosl2	fos-like antigen 2	5		DNA binding			ISO	RGD:2628	J:155856
MGI:102858	Fosl2	fos-like antigen 2	5		double-stranded DNA binding			ISO	RGD:2628	J:155856
MGI:102858	Fosl2	fos-like antigen 2	5		RNA polymerase II core promoter proximal region sequence-specific DNA binding			IBA	PTN000598662	J:161428
MGI:102858	Fosl2	fos-like antigen 2	5		RNA polymerase II regulatory region sequence-specific DNA binding			IDA		J:148987
MGI:102858	Fosl2	fos-like antigen 2	5		sequence-specific DNA binding			ISO	RGD:2628	J:155856
MGI:102858	Fosl2	fos-like antigen 2	5		transcription regulatory region DNA binding			ISO	RGD:2628	J:155856
MGI:1347472	Foxa1	forkhead box A1	12		DNA binding			IDA		J:94197
MGI:1347472	Foxa1	forkhead box A1	12		DNA binding	has the participant Gcg		IDA		J:53312
MGI:1347472	Foxa1	forkhead box A1	12		DNA binding			ISO	P55317	J:164563
MGI:1347472	Foxa1	forkhead box A1	12		double-stranded DNA binding			ISO	RGD:2807	J:155856
MGI:1347472	Foxa1	forkhead box A1	12		sequence-specific DNA binding	happens in liver		IDA		J:16244 J:187177
MGI:1347472	Foxa1	forkhead box A1	12		sequence-specific DNA binding			ISO	RGD:2807	J:155856
MGI:1347472	Foxa1	forkhead box A1	12		transcription regulatory region DNA binding			ISO	P55317	J:164563
MGI:1347476	Foxa2	forkhead box A2	2		DNA binding	has the participant Gata4		IDA		J:100426
MGI:1347476	Foxa2	forkhead box A2	2		DNA binding			IDA		J:80826 J:94197 J:111670
MGI:1347476	Foxa2	forkhead box A2	2		DNA binding			ISO	Q9Y261	J:164563
MGI:1347476	Foxa2	forkhead box A2	2		double-stranded DNA binding			ISO	RGD:2808	J:155856
MGI:1347476	Foxa2	forkhead box A2	2		RNA polymerase II core promoter proximal region sequence-specific DNA binding			ISO	Q9Y261	J:164563
MGI:1347476	Foxa2	forkhead box A2	2		RNA polymerase II core promoter proximal region sequence-specific DNA binding			ISO	RGD:2808	J:155856
MGI:1347476	Foxa2	forkhead box A2	2		sequence-specific DNA binding	uses Wnt7b		IDA		J:77089
MGI:1347476	Foxa2	forkhead box A2	2		sequence-specific DNA binding	uses Pdx1		IDA		J:88815
MGI:1347476	Foxa2	forkhead box A2	2		sequence-specific DNA binding	happens in liver		IDA		J:187177
MGI:1347476	Foxa2	forkhead box A2	2		sequence-specific DNA binding			ISO	RGD:2808	J:155856
MGI:1347476	Foxa2	forkhead box A2	2		transcription regulatory region DNA binding			ISO	Q9Y261	J:164563
MGI:1347477	Foxa3	forkhead box A3	7		DNA binding			IDA		J:20863
MGI:1347477	Foxa3	forkhead box A3	7		DNA binding			ISO	RGD:2809	J:155856
MGI:1347477	Foxa3	forkhead box A3	7		sequence-specific DNA binding	happens in liver		IDA		J:16244
MGI:1347477	Foxa3	forkhead box A3	7		transcription regulatory region DNA binding			ISO	P55318	J:164563
MGI:1927549	Foxb1	forkhead box B1	9		DNA binding			IEA	KW-0238	J:60000
MGI:1927549	Foxb1	forkhead box B1	9		sequence-specific DNA binding	happens in liver		IDA		J:16244
MGI:1347468	Foxb2	forkhead box B2	19		DNA binding			IEA	KW-0238	J:60000
MGI:1347468	Foxb2	forkhead box B2	19		sequence-specific DNA binding			IBA	PTN000930792	J:161428
MGI:1347466	Foxc1	forkhead box C1	13		DNA binding			ISO	Q12948	J:50747 J:67859 J:164563
MGI:1347466	Foxc1	forkhead box C1	13		DNA binding, bending			ISO	Q12948	J:50747 J:164563
MGI:1347466	Foxc1	forkhead box C1	13		RNA polymerase II regulatory region sequence-specific DNA binding			ISO	Q12948	J:164563
MGI:1347466	Foxc1	forkhead box C1	13		sequence-specific DNA binding			ISO	Q12948	J:164563
MGI:1347466	Foxc1	forkhead box C1	13		transcription regulatory region DNA binding			IDA		J:140365
MGI:1347481	Foxc2	forkhead box C2	8		chromatin DNA binding			ISO	Q99958	J:164563
MGI:1347481	Foxc2	forkhead box C2	8		chromatin DNA binding			ISS	Q99958	J:40156
MGI:1347481	Foxc2	forkhead box C2	8		DNA binding			IDA		J:33942
MGI:1347481	Foxc2	forkhead box C2	8		DNA binding			ISO	RGD:621703	J:155856
MGI:1347481	Foxc2	forkhead box C2	8		sequence-specific DNA binding			ISO	Q99958	J:164563
MGI:1347481	Foxc2	forkhead box C2	8		sequence-specific DNA binding			ISS	Q99958	J:40156
MGI:1347481	Foxc2	forkhead box C2	8		transcription regulatory region DNA binding			IDA		J:140365
MGI:1347463	Foxd1	forkhead box D1	13		DNA binding			IDA		J:85564
MGI:1347463	Foxd1	forkhead box D1	13		DNA binding			ISO	Q16676	J:50747
MGI:1347463	Foxd1	forkhead box D1	13		DNA binding, bending			ISO	Q16676	J:50747 J:164563
MGI:1347463	Foxd1	forkhead box D1	13		RNA polymerase II core promoter proximal region sequence-specific DNA binding			IDA		J:85564
MGI:1347463	Foxd1	forkhead box D1	13		sequence-specific DNA binding	uses Pgf		IDA		J:85564
MGI:1347463	Foxd1	forkhead box D1	13		sequence-specific DNA binding			ISO	Q16676	J:164563
MGI:1347471	Foxd2	forkhead box D2	4		DNA binding			IEA	KW-0238	J:60000
MGI:1347471	Foxd2	forkhead box D2	4		sequence-specific DNA binding			IEA	IPR001766 IPR018122 IPR030456	J:72247
MGI:1347473	Foxd3	forkhead box D3	4		DNA binding			ISO	RGD:621715	J:155856
MGI:1347473	Foxd3	forkhead box D3	4		double-stranded DNA binding			ISO	RGD:621715	J:155856
MGI:1347473	Foxd3	forkhead box D3	4		RNA polymerase II regulatory region sequence-specific DNA binding			ISO	Q9UJU5	J:164563
MGI:1347473	Foxd3	forkhead box D3	4		sequence-specific DNA binding			IEA	IPR001766 IPR018122 IPR030456	J:72247
MGI:1347473	Foxd3	forkhead box D3	4		transcription regulatory region DNA binding			IDA		J:29132
MGI:1347467	Foxd4	forkhead box D4	19		DNA binding			IEA	KW-0238	J:60000
MGI:1347467	Foxd4	forkhead box D4	19		sequence-specific DNA binding			IEA	IPR001766 IPR018122 IPR030456	J:72247
MGI:1353500	Foxe1	forkhead box E1	4		DNA binding			ISO	O08771	J:41061
MGI:1353500	Foxe1	forkhead box E1	4		sequence-specific DNA binding			ISO	O00358	J:164563
MGI:1353569	Foxe3	forkhead box E3	4		DNA binding			IEA	KW-0238	J:60000
MGI:1353569	Foxe3	forkhead box E3	4		sequence-specific DNA binding			IDA		J:76605
MGI:1353569	Foxe3	forkhead box E3	4		sequence-specific DNA binding			ISO	RGD:621727	J:155856
MGI:1347470	Foxf1	forkhead box F1	8		DNA binding	has the participant Gata4		IDA		J:100426
MGI:1347470	Foxf1	forkhead box F1	8		DNA binding			ISO	Q12946	J:164563
MGI:1347470	Foxf1	forkhead box F1	8		RNA polymerase II regulatory region sequence-specific DNA binding			ISO	Q12946	J:164563
MGI:1347470	Foxf1	forkhead box F1	8		sequence-specific DNA binding			IEA	IPR001766 IPR018122 IPR030456	J:72247
MGI:1347470	Foxf1	forkhead box F1	8		transcription regulatory region DNA binding	has the participant Itgb3		IDA		J:121370
MGI:1347470	Foxf1	forkhead box F1	8		transcription regulatory region DNA binding			IDA		J:29132
MGI:1347479	Foxf2	forkhead box F2	13		DNA binding			IDA		J:48685
MGI:1347479	Foxf2	forkhead box F2	13		DNA binding			ISO	Q12947	J:50747
MGI:1347479	Foxf2	forkhead box F2	13		RNA polymerase II regulatory region sequence-specific DNA binding			ISO	Q12947	J:164563
MGI:1347479	Foxf2	forkhead box F2	13		sequence-specific DNA binding			ISO	Q12947	J:164563
MGI:1347464	Foxg1	forkhead box G1	12		DNA binding			IEA	KW-0238	J:60000
MGI:1347464	Foxg1	forkhead box G1	12		sequence-specific DNA binding			IEA	IPR001766 IPR018122 IPR030456	J:72247
MGI:1347465	Foxh1	forkhead box H1	15		DNA binding			IDA		J:48930 J:93034
MGI:1347465	Foxh1	forkhead box H1	15	contributes_to	DNA binding			ISO	O75593	J:164563
MGI:1347465	Foxh1	forkhead box H1	15		sequence-specific DNA binding	uses Mixl1		IDA		J:123041
MGI:1347465	Foxh1	forkhead box H1	15		sequence-specific DNA binding			ISO	O75593	J:164563
MGI:1347465	Foxh1	forkhead box H1	15		transcription regulatory region DNA binding			IDA		J:51700
MGI:1096329	Foxi1	forkhead box I1	11		DNA binding			IEA	KW-0238	J:60000
MGI:1096329	Foxi1	forkhead box I1	11		RNA polymerase II core promoter proximal region sequence-specific DNA binding			IDA		J:114739
MGI:1096329	Foxi1	forkhead box I1	11		RNA polymerase II core promoter proximal region sequence-specific DNA binding			ISO	Q12951	J:164563
MGI:1096329	Foxi1	forkhead box I1	11		sequence-specific DNA binding			IDA		J:114739
MGI:1096329	Foxi1	forkhead box I1	11		transcription regulatory region DNA binding			IDA		J:29132
MGI:3028075	Foxi2	forkhead box I2	7		DNA binding			IEA	KW-0238	J:60000
MGI:3028075	Foxi2	forkhead box I2	7		sequence-specific DNA binding			IEA	IPR001766 IPR018122 IPR030456	J:72247
MGI:1347474	Foxj1	forkhead box J1	11		DNA binding			IEA	KW-0238	J:60000
MGI:1347474	Foxj1	forkhead box J1	11		RNA polymerase II core promoter proximal region sequence-specific DNA binding			IDA		J:39279
MGI:1347474	Foxj1	forkhead box J1	11		sequence-specific DNA binding			IEA	IPR001766 IPR018122 IPR030456	J:72247
MGI:1347474	Foxj1	forkhead box J1	11		transcription regulatory region sequence-specific DNA binding			ISO	Q92949	J:164563
MGI:1926805	Foxj2	forkhead box J2	6		DNA binding			IEA	KW-0238	J:60000
MGI:1926805	Foxj2	forkhead box J2	6		RNA polymerase II core promoter proximal region sequence-specific DNA binding			ISO	Q9P0K8	J:164563
MGI:1926805	Foxj2	forkhead box J2	6		sequence-specific DNA binding			IEA	IPR001766 IPR030456	J:72247
MGI:2443432	Foxj3	forkhead box J3	4		DNA binding			IEA	KW-0238	J:60000
MGI:2443432	Foxj3	forkhead box J3	4		sequence-specific DNA binding			IEA	IPR001766 IPR018122 IPR030456	J:72247
MGI:1347488	Foxk1	forkhead box K1	5		DNA binding			IDA		J:42857
MGI:1347488	Foxk1	forkhead box K1	5		RNA polymerase II regulatory region sequence-specific DNA binding			IDA		J:42857
MGI:1347488	Foxk1	forkhead box K1	5		sequence-specific DNA binding			IDA		J:18888 J:42857
MGI:1916087	Foxk2	forkhead box K2	11		DNA binding			IEA	KW-0238	J:60000
MGI:1916087	Foxk2	forkhead box K2	11		RNA polymerase II core promoter proximal region sequence-specific DNA binding			ISO	Q01167	J:164563
MGI:1916087	Foxk2	forkhead box K2	11		sequence-specific DNA binding			ISO	Q01167	J:164563
MGI:1347469	Foxl1	forkhead box L1	8		DNA binding			ISO	Q12952	J:50747
MGI:1347469	Foxl1	forkhead box L1	8		sequence-specific DNA binding			ISO	Q12952	J:164563
MGI:1349428	Foxl2	forkhead box L2	9		DNA binding			IDA		J:85559
MGI:1349428	Foxl2	forkhead box L2	9		DNA binding			ISO	P58012	J:164563
MGI:1349428	Foxl2	forkhead box L2	9		RNA polymerase II core promoter proximal region sequence-specific DNA binding			IDA		J:85559
MGI:1349428	Foxl2	forkhead box L2	9		sequence-specific DNA binding			IEA	IPR001766 IPR018122 IPR030456	J:72247
MGI:1347487	Foxm1	forkhead box M1	6		DNA binding			ISO	RGD:61807	J:155856
MGI:1347487	Foxm1	forkhead box M1	6		DNA binding			ISS	P97691	J:42100
MGI:1347487	Foxm1	forkhead box M1	6		sequence-specific DNA binding			ISO	RGD:61807	J:155856
MGI:1347487	Foxm1	forkhead box M1	6		transcription regulatory region DNA binding	has the participant Itgb3		IDA		J:121370
MGI:102949	Foxn1	forkhead box N1	11		DNA binding			IEA	KW-0238	J:60000
MGI:102949	Foxn1	forkhead box N1	11		sequence-specific DNA binding			IEA	IPR001766 IPR030456	J:72247
MGI:1918625	Foxn3	forkhead box N3	12		DNA binding			IEA	KW-0238	J:60000
MGI:1918625	Foxn3	forkhead box N3	12		sequence-specific DNA binding			IEA	IPR001766 IPR018122 IPR030456	J:72247
MGI:2151057	Foxn4	forkhead box N4	5		DNA binding			IEA	KW-0238	J:60000
MGI:2151057	Foxn4	forkhead box N4	5		enhancer sequence-specific DNA binding			IDA		J:181993
MGI:2151057	Foxn4	forkhead box N4	5		enhancer sequence-specific DNA binding			ISO	Q96NZ1	J:164563
MGI:2151057	Foxn4	forkhead box N4	5		sequence-specific DNA binding			IEA	IPR001766 IPR030456	J:72247
MGI:1890077	Foxo1	forkhead box O1	3		DNA binding			IDA		J:80826
MGI:1890077	Foxo1	forkhead box O1	3		sequence-specific DNA binding			IDA		J:69574 J:117723
MGI:1890077	Foxo1	forkhead box O1	3		sequence-specific DNA binding			ISO	RGD:620283	J:155856
MGI:1890077	Foxo1	forkhead box O1	3		sequence-specific DNA binding			ISO	Q12778	J:164563
MGI:1890081	Foxo3	forkhead box O3	10		chromatin DNA binding			IDA		J:210910
MGI:1890081	Foxo3	forkhead box O3	10		core promoter binding			IDA		J:210910
MGI:1890081	Foxo3	forkhead box O3	10		DNA binding			IDA		J:88189 J:93432
MGI:1890081	Foxo3	forkhead box O3	10		DNA binding			ISO	O43524	J:164563
MGI:1890081	Foxo3	forkhead box O3	10		sequence-specific DNA binding			IDA		J:69574
MGI:1890081	Foxo3	forkhead box O3	10		sequence-specific DNA binding			ISO	O43524	J:164563
MGI:1891915	Foxo4	forkhead box O4	X		DNA binding			ISO	P98177	J:164563
MGI:1891915	Foxo4	forkhead box O4	X		sequence-specific DNA binding			IDA		J:69574
MGI:1891915	Foxo4	forkhead box O4	X		sequence-specific DNA binding			ISO	P98177	J:164563
MGI:2676586	Foxo6	forkhead box O6	4		DNA binding			IEA	KW-0238	J:60000
MGI:2676586	Foxo6	forkhead box O6	4		sequence-specific DNA binding			IEA	IPR001766 IPR030456	J:72247
MGI:1914004	Foxp1	forkhead box P1	6		DNA binding			IDA		J:102102
MGI:1914004	Foxp1	forkhead box P1	6		RNA polymerase II core promoter proximal region sequence-specific DNA binding			IMP		J:102102
MGI:1914004	Foxp1	forkhead box P1	6		sequence-specific DNA binding			IEA	IPR001766 IPR030456	J:72247
MGI:2148705	Foxp2	forkhead box P2	6		DNA binding			IDA		J:102102
MGI:2148705	Foxp2	forkhead box P2	6		RNA polymerase II core promoter proximal region sequence-specific DNA binding			IMP		J:102102
MGI:2148705	Foxp2	forkhead box P2	6		sequence-specific DNA binding			IEA	IPR001766 IPR030456	J:72247
MGI:1891436	Foxp3	forkhead box P3	X		core promoter binding			IDA		J:121433
MGI:1891436	Foxp3	forkhead box P3	X		DNA binding			IEA	KW-0238	J:60000
MGI:1891436	Foxp3	forkhead box P3	X		sequence-specific DNA binding	happens in CD4-positive, alpha-beta T cell,uses Ifng|happens in CD4-positive, alpha-beta T cell,uses Il2|happens in CD4-positive, alpha-beta T cell,uses Tnfrsf18|happens in CD4-positive, alpha-beta T cell,uses Il2ra|happens in CD4-positive, alpha-beta T cell,uses Ctla4		IDA		J:117627
MGI:1891436	Foxp3	forkhead box P3	X		sequence-specific DNA binding			ISO	Q9BZS1	J:164563
MGI:1921373	Foxp4	forkhead box P4	17		DNA binding			IDA		J:102102
MGI:1921373	Foxp4	forkhead box P4	17		RNA polymerase II core promoter proximal region sequence-specific DNA binding			IMP		J:102102
MGI:1921373	Foxp4	forkhead box P4	17		sequence-specific DNA binding			IEA	IPR001766 IPR030456	J:72247
MGI:1298228	Foxq1	forkhead box Q1	13		DNA binding			IEA	KW-0238	J:60000
MGI:1298228	Foxq1	forkhead box Q1	13		sequence-specific DNA binding			IEA	IPR001766 IPR018122 IPR030456	J:72247
MGI:2685961	Foxr1	forkhead box R1	9		DNA binding			IEA	KW-0238	J:60000
MGI:2685961	Foxr1	forkhead box R1	9		sequence-specific DNA binding			IEA	IPR001766	J:72247
MGI:3511682	Foxr2	forkhead box R2	X		DNA binding			IEA	KW-0238	J:60000
MGI:3511682	Foxr2	forkhead box R2	X		sequence-specific DNA binding			IEA	IPR001766	J:72247
MGI:95546	Foxs1	forkhead box S1	2		DNA binding			IDA		J:138911
MGI:95546	Foxs1	forkhead box S1	2		sequence-specific DNA binding			IEA	IPR001766 IPR018122 IPR030456	J:72247
MGI:1196294	Fubp1	far upstream element (FUSE) binding protein 1	3		DNA binding			IEA	KW-0238	J:60000
MGI:2443699	Fubp3	far upstream element (FUSE) binding protein 3	2		RNA polymerase II core promoter proximal region sequence-specific DNA binding			ISO	Q96I24	J:164563
MGI:2443699	Fubp3	far upstream element (FUSE) binding protein 3	2		single-stranded DNA binding			ISO	U69127	J:73065
MGI:1351465	G3bp1	GTPase activating protein (SH3 domain) binding protein 1	11		DNA binding			IEA	KW-0238	J:60000
MGI:95610	Gabpa	GA repeat binding protein, alpha	16		DNA binding			IDA		J:92671
MGI:95610	Gabpa	GA repeat binding protein, alpha	16		DNA binding	has the participant Pola1		IDA		J:63626
MGI:95610	Gabpa	GA repeat binding protein, alpha	16		RNA polymerase II core promoter proximal region sequence-specific DNA binding			ISO	Q06546	J:164563
MGI:95610	Gabpa	GA repeat binding protein, alpha	16		sequence-specific DNA binding			IEA	IPR000418 IPR003118	J:72247
MGI:95610	Gabpa	GA repeat binding protein, alpha	16		transcription regulatory region DNA binding			ISO	Q06546	J:51654
MGI:95611	Gabpb1	GA repeat binding protein, beta 1	2		transcription regulatory region DNA binding			ISO	Q06547	J:51654
MGI:95612	Gabpb2	GA repeat binding protein, beta 2	3		transcription regulatory region DNA binding			ISO	Q8TAK5	J:51654
MGI:107799	Gadd45a	growth arrest and DNA-damage-inducible 45 alpha	6		core promoter binding			IDA		J:181994
MGI:95661	Gata1	GATA binding protein 1	X		chromatin DNA binding			ISO	P15976	J:164563
MGI:95661	Gata1	GATA binding protein 1	X		core promoter binding			ISO	P15976	J:164563
MGI:95661	Gata1	GATA binding protein 1	X		DNA binding			IDA		J:61852 J:78040 J:97249
MGI:95661	Gata1	GATA binding protein 1	X		DNA binding			ISO	RGD:2663	J:155856
MGI:95661	Gata1	GATA binding protein 1	X		DNA binding			ISO	P15976	J:32530 J:164563
MGI:95661	Gata1	GATA binding protein 1	X		DNA binding, bending		PR:P17679-1	IDA		J:170307
MGI:95661	Gata1	GATA binding protein 1	X		enhancer sequence-specific DNA binding			IDA		J:173144
MGI:95661	Gata1	GATA binding protein 1	X		RNA polymerase II core promoter proximal region sequence-specific DNA binding	has the participant Hbb		IDA		J:23913
MGI:95661	Gata1	GATA binding protein 1	X		RNA polymerase II core promoter sequence-specific DNA binding			ISO	P15976	J:164563
MGI:95661	Gata1	GATA binding protein 1	X		RNA polymerase II regulatory region sequence-specific DNA binding			ISO	P15976	J:164563
MGI:95661	Gata1	GATA binding protein 1	X		sequence-specific DNA binding			IDA		J:50606
MGI:95661	Gata1	GATA binding protein 1	X		sequence-specific DNA binding	uses Klf1		IDA		J:18481
MGI:95661	Gata1	GATA binding protein 1	X		sequence-specific DNA binding		PR:P17679-1	IDA		J:30154
MGI:95661	Gata1	GATA binding protein 1	X		sequence-specific DNA binding			ISO	P15976	J:164563
MGI:95661	Gata1	GATA binding protein 1	X		sequence-specific DNA binding			ISO	RGD:2663	J:155856
MGI:95661	Gata1	GATA binding protein 1	X		transcription regulatory region sequence-specific DNA binding			ISO	P15976	J:164563
MGI:95662	Gata2	GATA binding protein 2	6		DNA binding			IDA		J:70561 J:78040
MGI:95662	Gata2	GATA binding protein 2	6		enhancer sequence-specific DNA binding			ISO	P23769	J:147271
MGI:95662	Gata2	GATA binding protein 2	6		RNA polymerase II core promoter sequence-specific DNA binding			IDA		J:182882
MGI:95662	Gata2	GATA binding protein 2	6		RNA polymerase II distal enhancer sequence-specific DNA binding	has the participant Fli1|has the participant Gata2|has the participant Tal1		IDA		J:127160
MGI:95662	Gata2	GATA binding protein 2	6		sequence-specific DNA binding			ISO	RGD:2664	J:155856
MGI:95663	Gata3	GATA binding protein 3	2		core promoter proximal region sequence-specific DNA binding			ISO	P23771	J:164563
MGI:95663	Gata3	GATA binding protein 3	2		core promoter sequence-specific DNA binding			ISO	P23771	J:164563
MGI:95663	Gata3	GATA binding protein 3	2		DNA binding			IEA	KW-0238	J:60000
MGI:95663	Gata3	GATA binding protein 3	2		E-box binding			ISO	P23771	J:164563
MGI:95663	Gata3	GATA binding protein 3	2		enhancer sequence-specific DNA binding			IDA		J:151963 J:173144
MGI:95663	Gata3	GATA binding protein 3	2		RNA polymerase II core promoter sequence-specific DNA binding			IDA		J:161634
MGI:95663	Gata3	GATA binding protein 3	2		RNA polymerase II core promoter sequence-specific DNA binding	has the participant Il5		IDA		J:58199
MGI:95663	Gata3	GATA binding protein 3	2		RNA polymerase II regulatory region sequence-specific DNA binding	has the participant Zbtb7b		IDA		J:141145
MGI:95663	Gata3	GATA binding protein 3	2		RNA polymerase II regulatory region sequence-specific DNA binding			IDA		J:160495
MGI:95663	Gata3	GATA binding protein 3	2		sequence-specific DNA binding			IDA		J:168871 J:176231
MGI:95663	Gata3	GATA binding protein 3	2		sequence-specific DNA binding			ISO	RGD:621250	J:155856
MGI:95663	Gata3	GATA binding protein 3	2		transcription regulatory region DNA binding			IDA		J:166393
MGI:95663	Gata3	GATA binding protein 3	2		transcription regulatory region DNA binding			ISO	P23771	J:164563
MGI:95663	Gata3	GATA binding protein 3	2		transcription regulatory region sequence-specific DNA binding			ISO	P23771	J:164563
MGI:95664	Gata4	GATA binding protein 4	14		DNA binding	has the participant Gcg		IDA		J:96456
MGI:95664	Gata4	GATA binding protein 4	14		DNA binding			IDA		J:19374 J:50069
MGI:95664	Gata4	GATA binding protein 4	14		DNA binding			ISO	P46152	J:73065
MGI:95664	Gata4	GATA binding protein 4	14		DNA binding			ISO	RGD:2665	J:155856
MGI:95664	Gata4	GATA binding protein 4	14		DNA binding			ISO	P43694	J:164563
MGI:95664	Gata4	GATA binding protein 4	14		enhancer sequence-specific DNA binding			ISO	RGD:2665	J:155856
MGI:95664	Gata4	GATA binding protein 4	14		RNA polymerase II core promoter proximal region sequence-specific DNA binding			IDA		J:196264
MGI:95664	Gata4	GATA binding protein 4	14		RNA polymerase II regulatory region sequence-specific DNA binding	happens in cardiac muscle cell		IDA		J:108520
MGI:95664	Gata4	GATA binding protein 4	14		sequence-specific DNA binding			IDA		J:4641 J:34383
MGI:95664	Gata4	GATA binding protein 4	14		sequence-specific DNA binding			ISO	RGD:2665	J:155856
MGI:95664	Gata4	GATA binding protein 4	14		transcription regulatory region DNA binding			ISO	P43694 Q91677	J:47815
MGI:95664	Gata4	GATA binding protein 4	14		transcription regulatory region DNA binding			ISO	P43694	J:164563
MGI:95664	Gata4	GATA binding protein 4	14		transcription regulatory region DNA binding			ISO	RGD:2665	J:155856
MGI:109497	Gata5	GATA binding protein 5	2		DNA binding	has the participant Gata4		IDA		J:100426
MGI:109497	Gata5	GATA binding protein 5	2		enhancer sequence-specific DNA binding			IDA		J:173144
MGI:109497	Gata5	GATA binding protein 5	2		RNA polymerase II regulatory region sequence-specific DNA binding			IBA	PTN000801139	J:161428
MGI:109497	Gata5	GATA binding protein 5	2		sequence-specific DNA binding			IEA	IPR000679	J:72247
MGI:109497	Gata5	GATA binding protein 5	2		transcription regulatory region DNA binding			IDA		J:38927
MGI:109497	Gata5	GATA binding protein 5	2		transcription regulatory region DNA binding			ISO	P43695 Q9BWX5	J:47815
MGI:107516	Gata6	GATA binding protein 6	18		DNA binding	has the participant Wnt2		IDA		J:109283
MGI:107516	Gata6	GATA binding protein 6	18		DNA binding	has the participant Gata4		IDA		J:100426
MGI:107516	Gata6	GATA binding protein 6	18		DNA binding			IDA		J:74531 J:111670
MGI:107516	Gata6	GATA binding protein 6	18		DNA binding	has the participant Wnt7b		IDA		J:101354
MGI:107516	Gata6	GATA binding protein 6	18		double-stranded DNA binding			ISO	RGD:2666	J:155856
MGI:107516	Gata6	GATA binding protein 6	18		enhancer sequence-specific DNA binding			ISO	RGD:2666	J:155856
MGI:107516	Gata6	GATA binding protein 6	18		RNA polymerase II core promoter sequence-specific DNA binding			IDA		J:171513
MGI:107516	Gata6	GATA binding protein 6	18		sequence-specific DNA binding	uses Wnt7b		IDA		J:77089
MGI:107516	Gata6	GATA binding protein 6	18		sequence-specific DNA binding			ISO	RGD:2666	J:155856
MGI:107516	Gata6	GATA binding protein 6	18		transcription regulatory region DNA binding			ISO	Q641I8 Q92908	J:47815
MGI:107516	Gata6	GATA binding protein 6	18		transcription regulatory region DNA binding			ISO	Q92908	J:164563
MGI:107516	Gata6	GATA binding protein 6	18		transcription regulatory region DNA binding			ISO	RGD:2666	J:155856
MGI:1914460	Gatad1	GATA zinc finger domain containing 1	5		sequence-specific DNA binding			IEA	IPR000679	J:72247
MGI:2384585	Gatad2a	GATA zinc finger domain containing 2A	8	contributes_to	RNA polymerase II regulatory region sequence-specific DNA binding			IBA	PTN001781521	J:161428
MGI:2443225	Gatad2b	GATA zinc finger domain containing 2B	3	contributes_to	nucleosomal DNA binding			ISO	Q8WXI9	J:164563
MGI:2443225	Gatad2b	GATA zinc finger domain containing 2B	3	contributes_to	RNA polymerase II core promoter proximal region sequence-specific DNA binding			ISO	Q8WXI9	J:164563
MGI:2443225	Gatad2b	GATA zinc finger domain containing 2B	3	contributes_to	RNA polymerase II distal enhancer sequence-specific DNA binding			ISO	Q8WXI9	J:164563
MGI:2443225	Gatad2b	GATA zinc finger domain containing 2B	3	contributes_to	RNA polymerase II regulatory region sequence-specific DNA binding			IBA	PTN001781521	J:161428
MGI:2443225	Gatad2b	GATA zinc finger domain containing 2B	3		sequence-specific DNA binding			IEA	IPR000679	J:72247
MGI:95667	Gbx1	gastrulation brain homeobox 1	5		DNA binding			IEA	KW-0238 KW-0371	J:60000
MGI:95667	Gbx1	gastrulation brain homeobox 1	5		DNA binding			IEA	IPR001356 IPR009057 IPR020479	J:72247
MGI:95667	Gbx1	gastrulation brain homeobox 1	5		sequence-specific DNA binding			IEA	IPR017970	J:72247
MGI:95668	Gbx2	gastrulation brain homeobox 2	1		DNA binding			IEA	KW-0238 KW-0371	J:60000
MGI:95668	Gbx2	gastrulation brain homeobox 2	1		DNA binding			IEA	IPR001356 IPR009057 IPR020479	J:72247
MGI:95668	Gbx2	gastrulation brain homeobox 2	1		RNA polymerase II core promoter sequence-specific DNA binding	uses Eef1a1		IDA		J:195357
MGI:95668	Gbx2	gastrulation brain homeobox 2	1		RNA polymerase II regulatory region sequence-specific DNA binding	uses Robo1|uses Pcdh15|uses Ush2a|uses Notch2		IDA		J:195357
MGI:95668	Gbx2	gastrulation brain homeobox 2	1		sequence-specific DNA binding			IEA	IPR017970	J:72247
MGI:2141656	Gcfc2	GC-rich sequence DNA binding factor 2	6		DNA binding			IEA	IPR012890 IPR022783	J:72247
MGI:2141656	Gcfc2	GC-rich sequence DNA binding factor 2	6		DNA binding			IEA	KW-0238	J:60000
MGI:2141656	Gcfc2	GC-rich sequence DNA binding factor 2	6		RNA polymerase II core promoter proximal region sequence-specific DNA binding			IBA	PTN000259143	J:161428
MGI:2141656	Gcfc2	GC-rich sequence DNA binding factor 2	6		RNA polymerase II core promoter proximal region sequence-specific DNA binding			ISO	P16383	J:164563
MGI:108045	Gcm1	glial cells missing homolog 1 (Drosophila)	9		DNA binding			IDA		J:79185
MGI:108045	Gcm1	glial cells missing homolog 1 (Drosophila)	9		DNA binding			ISA	AAF52790	J:37244
MGI:108045	Gcm1	glial cells missing homolog 1 (Drosophila)	9		RNA polymerase II core promoter proximal region sequence-specific DNA binding			ISO	Q9NP62	J:164563
MGI:1861438	Gcm2	glial cells missing homolog 2 (Drosophila)	13		DNA binding			ISA	AAF52790	J:37244
MGI:1861438	Gcm2	glial cells missing homolog 2 (Drosophila)	13		sequence-specific DNA binding			ISO	O75603	J:164563
MGI:1861438	Gcm2	glial cells missing homolog 2 (Drosophila)	13		sequence-specific DNA binding			ISS	O75603	J:52057
MGI:2443149	Gen1	GEN1, Holliday junction 5' flap endonuclease	12		DNA binding			IEA	IPR008918 IPR020045	J:72247
MGI:103170	Gfi1	growth factor independent 1	5		DNA binding			IEA	KW-0238	J:60000
MGI:103170	Gfi1	growth factor independent 1	5		transcription regulatory region DNA binding			ISO	Q99684	J:164563
MGI:1276578	Gfi1b	growth factor independent 1B	2		DNA binding			IEA	KW-0238	J:60000
MGI:95727	Gli1	GLI-Kruppel family member GLI1	10		DNA binding	has the participant Fgf15		IDA		J:95234
MGI:95727	Gli1	GLI-Kruppel family member GLI1	10		DNA binding			ISO	P08151	J:73065
MGI:95727	Gli1	GLI-Kruppel family member GLI1	10		RNA polymerase II core promoter proximal region sequence-specific DNA binding			IDA		J:201786
MGI:95727	Gli1	GLI-Kruppel family member GLI1	10		RNA polymerase II regulatory region sequence-specific DNA binding			ISO	P08151	J:73065
MGI:95727	Gli1	GLI-Kruppel family member GLI1	10		transcription regulatory region DNA binding			ISO	P08151	J:164563
MGI:95728	Gli2	GLI-Kruppel family member GLI2	1		DNA binding	has the participant Bmp2		IDA		J:111401
MGI:95728	Gli2	GLI-Kruppel family member GLI2	1		DNA binding	has the participant Fgf15		IDA		J:95234
MGI:95728	Gli2	GLI-Kruppel family member GLI2	1		RNA polymerase II core promoter proximal region sequence-specific DNA binding			IDA		J:111401
MGI:95728	Gli2	GLI-Kruppel family member GLI2	1		sequence-specific DNA binding			IDA		J:108433
MGI:95728	Gli2	GLI-Kruppel family member GLI2	1		sequence-specific DNA binding			ISO	P10070	J:164563
MGI:95728	Gli2	GLI-Kruppel family member GLI2	1		transcription regulatory region DNA binding	has the participant Hes1		IDA		J:146198
MGI:95729	Gli3	GLI-Kruppel family member GLI3	13		DNA binding			IEA	KW-0238	J:60000
MGI:95729	Gli3	GLI-Kruppel family member GLI3	13		RNA polymerase II core promoter proximal region sequence-specific DNA binding			ISO	P10071	J:73065
MGI:95729	Gli3	GLI-Kruppel family member GLI3	13		RNA polymerase II regulatory region sequence-specific DNA binding			ISO	P10071	J:73065
MGI:95729	Gli3	GLI-Kruppel family member GLI3	13		sequence-specific DNA binding			IDA		J:108433
MGI:2386723	Glis1	GLIS family zinc finger 1	4		DNA binding			IDA		J:78620 J:80052
MGI:2386723	Glis1	GLIS family zinc finger 1	4		RNA polymerase II regulatory region sequence-specific DNA binding			IDA		J:78620
MGI:1932535	Glis2	GLIS family zinc finger 2	16		DNA binding			IDA		J:67967
MGI:1932535	Glis2	GLIS family zinc finger 2	16		DNA binding		PR:Q8VDL9-1	IDA		J:127491
MGI:1932535	Glis2	GLIS family zinc finger 2	16		RNA polymerase II regulatory region sequence-specific DNA binding			IDA		J:136993
MGI:1932535	Glis2	GLIS family zinc finger 2	16		transcription regulatory region DNA binding			IDA		J:168705
MGI:2444289	Glis3	GLIS family zinc finger 3	19		DNA binding			IDA		J:88430
MGI:2444289	Glis3	GLIS family zinc finger 3	19		RNA polymerase II core promoter proximal region sequence-specific DNA binding			IDA		J:173035
MGI:2444289	Glis3	GLIS family zinc finger 3	19		RNA polymerase II regulatory region sequence-specific DNA binding			IDA		J:136993
MGI:1913318	Glmp	glycosylated lysosomal membrane protein	3		transcription regulatory region DNA binding			ISO	Q8WWB7	J:164563
MGI:1921272	Glyr1	glyoxylate reductase 1 homolog (Arabidopsis)	16		DNA binding			IEA	KW-0238	J:60000
MGI:3643273	Gm4906	predicted gene 4906	X		DNA binding			IBA	PTN000604564	J:161428
MGI:3643069	Gm5132	predicted gene 5132	X		DNA binding			IBA	PTN000604564	J:161428
MGI:3643774	Gm5382	predicted gene 5382	X		DNA binding			IBA	PTN000604564	J:161428
MGI:3779546	Gm6026	predicted gene 6026	Y		DNA binding			IBA	PTN000604564	J:161428
MGI:3650131	Gm14474	predicted gene 14474	X		DNA binding			IBA	PTN000604564	J:161428
MGI:3710416	Gm14475	predicted gene 14475	X		DNA binding			IBA	PTN000604564	J:161428
MGI:3710419	Gm14476	predicted gene 14476	X		DNA binding			IBA	PTN000604564	J:161428
MGI:3711280	Gm14477	predicted gene 14477	X		DNA binding			IBA	PTN000604564	J:161428
MGI:3711282	Gm14478	predicted gene 14478	X		DNA binding			IBA	PTN000604564	J:161428
MGI:3649874	Gm14479	predicted gene 14479	X		DNA binding			IBA	PTN000604564	J:161428
MGI:3710577	Gm14482	predicted gene 14482	X		DNA binding			IBA	PTN000604564	J:161428
MGI:3714114	Gm14483	predicted gene 14483	X		DNA binding			IBA	PTN000604564	J:161428
MGI:3649617	Gm14484	predicted gene 14484	X		DNA binding			IBA	PTN000604564	J:161428
MGI:3710586	Gm14501	predicted gene 14501	X		DNA binding			IBA	PTN000604564	J:161428
MGI:3642445	Gm14920	predicted pseudogene 14920	X		DNA binding			IBA	PTN000604564	J:161428
MGI:3710623	Gm16501	predicted gene 16501	Y		DNA binding			IBA	PTN000604564	J:161428
MGI:2135604	Gmeb1	glucocorticoid modulatory element binding protein 1	4		DNA binding			IEA	KW-0238	J:60000
MGI:2135604	Gmeb1	glucocorticoid modulatory element binding protein 1	4		DNA binding			IEA	IPR000770	J:72247
MGI:2135604	Gmeb1	glucocorticoid modulatory element binding protein 1	4		RNA polymerase II core promoter proximal region sequence-specific DNA binding			IDA		J:69173
MGI:2652836	Gmeb2	glucocorticoid modulatory element binding protein 2	2		DNA binding			IEA	KW-0238	J:60000
MGI:2652836	Gmeb2	glucocorticoid modulatory element binding protein 2	2		DNA binding			IEA	IPR000770	J:72247
MGI:2652836	Gmeb2	glucocorticoid modulatory element binding protein 2	2		RNA polymerase II core promoter proximal region sequence-specific DNA binding			IBA	PTN001625142	J:161428
MGI:1927344	Gmnn	geminin	13	NOT	transcription regulatory region DNA binding			IDA		J:112895
MGI:1917579	Gon4l	gon-4-like (C.elegans)	3		DNA binding			IEA	IPR009057	J:72247
MGI:1920524	Gpbp1	GC-rich promoter binding protein 1	13		DNA binding			IDA		J:86566
MGI:1924360	Gpbp1l1	GC-rich promoter binding protein 1-like 1	4		DNA binding			IEA	KW-0238	J:60000
MGI:2182540	Grhl1	grainyhead-like 1 (Drosophila)	12		chromatin DNA binding			ISO	Q9NZI5	J:164563
MGI:2182540	Grhl1	grainyhead-like 1 (Drosophila)	12		DNA binding			ISA	Q8N133	J:76635
MGI:2182540	Grhl1	grainyhead-like 1 (Drosophila)	12		RNA polymerase II core promoter proximal region sequence-specific DNA binding			ISO	Q9NZI5	J:164563
MGI:2182540	Grhl1	grainyhead-like 1 (Drosophila)	12		sequence-specific DNA binding			IDA		J:133318 J:168020
MGI:2182540	Grhl1	grainyhead-like 1 (Drosophila)	12		sequence-specific DNA binding			ISO	Q9NZI5	J:164563
MGI:2182540	Grhl1	grainyhead-like 1 (Drosophila)	12		transcription regulatory region DNA binding			IDA		J:133318
MGI:2182540	Grhl1	grainyhead-like 1 (Drosophila)	12		transcription regulatory region DNA binding			ISO	Q9NZI5	J:164563
MGI:2182543	Grhl2	grainyhead-like 2 (Drosophila)	15		chromatin DNA binding			ISO	Q6ISB3	J:164563
MGI:2182543	Grhl2	grainyhead-like 2 (Drosophila)	15		DNA binding			ISA	Q8K5C0	J:76635
MGI:2182543	Grhl2	grainyhead-like 2 (Drosophila)	15		intronic transcription regulatory region sequence-specific DNA binding			IDA		J:167065
MGI:2182543	Grhl2	grainyhead-like 2 (Drosophila)	15		sequence-specific DNA binding			IDA		J:168020
MGI:2182543	Grhl2	grainyhead-like 2 (Drosophila)	15		sequence-specific DNA binding			ISO	Q6ISB3	J:164563
MGI:2655333	Grhl3	grainyhead-like 3 (Drosophila)	4		chromatin DNA binding			ISO	Q8TE85	J:164563
MGI:2655333	Grhl3	grainyhead-like 3 (Drosophila)	4		DNA binding	has the participant Tgm1		IDA		J:97429
MGI:2655333	Grhl3	grainyhead-like 3 (Drosophila)	4		DNA binding			IDA		J:82770
MGI:2655333	Grhl3	grainyhead-like 3 (Drosophila)	4		sequence-specific DNA binding			IDA		J:168020
MGI:95841	Gsc	goosecoid homeobox	12		DNA binding			IEA	KW-0238 KW-0371	J:60000
MGI:95841	Gsc	goosecoid homeobox	12		DNA binding			IEA	IPR001356 IPR009057	J:72247
MGI:95841	Gsc	goosecoid homeobox	12		sequence-specific DNA binding			IEA	IPR017970	J:72247
MGI:1194498	Gsg2	germ cell associated 2, haspin	11		DNA binding			IDA		J:55557
MGI:95842	Gsx1	GS homeobox 1	5		DNA binding			IEA	IPR001356 IPR009057 IPR020479	J:72247
MGI:95842	Gsx1	GS homeobox 1	5		DNA binding			IEA	KW-0238 KW-0371	J:60000
MGI:95842	Gsx1	GS homeobox 1	5		RNA polymerase II core promoter proximal region sequence-specific DNA binding			IDA		J:72881
MGI:95842	Gsx1	GS homeobox 1	5		sequence-specific DNA binding	uses Gsx1|uses Ghrh		IDA		J:31764
MGI:95842	Gsx1	GS homeobox 1	5		sequence-specific DNA binding			IDA		J:26899
MGI:95842	Gsx1	GS homeobox 1	5		sequence-specific DNA binding			ISO	Q9H4S2	J:73065
MGI:95843	Gsx2	GS homeobox 2	5		DNA binding			IDA		J:24393
MGI:95843	Gsx2	GS homeobox 2	5		sequence-specific DNA binding			IEA	IPR017970	J:72247
MGI:1933277	Gtf2a1	general transcription factor II A, 1	12		DNA binding			ISO	P52655	J:164563
MGI:1919078	Gtf2a1l	general transcription factor IIA, 1-like	17		DNA binding			IEA	KW-0238	J:60000
MGI:2385191	Gtf2b	general transcription factor IIB	3		core promoter binding			IDA		J:181994
MGI:2385191	Gtf2b	general transcription factor IIB	3		DNA binding			IDA		J:138818
MGI:1921447	Gtf2e1	general transcription factor II E, polypeptide 1 (alpha subunit)	16		sequence-specific DNA binding			IEA	IPR017919	J:72247
MGI:1915403	Gtf2e2	general transcription factor II E, polypeptide 2 (beta subunit)	8		DNA binding			IEA	KW-0238	J:60000
MGI:1923848	Gtf2f1	general transcription factor IIF, polypeptide 1	17		DNA binding			IEA	KW-0238	J:60000
MGI:1923848	Gtf2f1	general transcription factor IIF, polypeptide 1	17		DNA binding			IEA	IPR008851	J:72247
MGI:1915955	Gtf2f2	general transcription factor IIF, polypeptide 2	14		DNA binding			IEA	KW-0238	J:60000
MGI:1277143	Gtf2h3	general transcription factor IIH, polypeptide 3	5		damaged DNA binding			IBA	PTN000302934	J:161428
MGI:1338799	Gtf2h4	general transcription factor II H, polypeptide 4	17		double-stranded DNA binding			IBA	PTN000322344	J:161428
MGI:107227	Gtf2h5	general transcription factor IIH, polypeptide 5	17		rDNA binding			IDA		J:198536
MGI:1202722	Gtf2i	general transcription factor II I	5		DNA binding			IBA	PTN000192346	J:161428
MGI:1861942	Gtf2ird1	general transcription factor II I repeat domain-containing 1	5		DNA binding			IBA	PTN000192346	J:161428
MGI:2149780	Gtf2ird2	GTF2I repeat domain containing 2	5		DNA binding			IBA	PTN000192346	J:161428
MGI:1913846	Gtf3a	general transcription factor III A	5		DNA binding			IDA		J:74471
MGI:1913846	Gtf3a	general transcription factor III A	5		DNA binding			ISO	RGD:619746	J:155856
MGI:107887	Gtf3c1	general transcription factor III C 1	7		DNA binding			IEA	KW-0238	J:60000
MGI:1919002	Gtf3c2	general transcription factor IIIC, polypeptide 2, beta	5	contributes_to	DNA binding			ISO	Q8WUA4	J:164563
MGI:2138937	Gtf3c4	general transcription factor IIIC, polypeptide 4	2		DNA binding			IEA	KW-0238	J:60000
MGI:1917489	Gtf3c5	general transcription factor IIIC, polypeptide 5	2		DNA binding			IEA	KW-0238	J:60000
MGI:1914621	Gtf3c6	general transcription factor IIIC, polypeptide 6, alpha	10	contributes_to	DNA binding			ISO	Q969F1	J:164563
MGI:1921783	Gzf1	GDNF-inducible zinc finger protein 1	2		DNA binding			IEA	KW-0238	J:60000
MGI:1921783	Gzf1	GDNF-inducible zinc finger protein 1	2		RNA polymerase II core promoter proximal region sequence-specific DNA binding			ISO	Q9H116	J:164563
MGI:1921783	Gzf1	GDNF-inducible zinc finger protein 1	2		RNA polymerase II distal enhancer sequence-specific DNA binding			ISO	Q9H116	J:164563
MGI:1921783	Gzf1	GDNF-inducible zinc finger protein 1	2		sequence-specific DNA binding			ISO	Q9H116	J:164563
MGI:95893	H1f0	H1 histone family, member 0	15		chromatin DNA binding			ISO	P07305	J:164563
MGI:95893	H1f0	H1 histone family, member 0	15		DNA binding			IEA	KW-0238	J:60000
MGI:95893	H1f0	H1 histone family, member 0	15		DNA binding			IEA	IPR005818 IPR005819	J:72247
MGI:1917319	H1fnt	H1 histone family, member N, testis-specific	15		DNA binding			TAS		J:96828
MGI:2176207	H1foo	H1 histone family, member O, oocyte-specific	6		DNA binding			ISA	X13855	J:74931
MGI:2176207	H1foo	H1 histone family, member O, oocyte-specific	6		nucleosomal DNA binding			IDA		J:207809
MGI:1915481	H2afb1	H2A histone family, member B1	2		DNA binding			IBA	PTN000604564	J:161428
MGI:3644980	H2afb2	H2A histone family, member B2	X		DNA binding			IBA	PTN000604564	J:161428
MGI:3644875	H2afb3	H2A histone family, member B3	X		DNA binding			IBA	PTN000604564	J:161428
MGI:3606192	H2afj	H2A histone family, member J	6		DNA binding			IBA	PTN000604564	J:161428
MGI:1924855	H2afv	H2A histone family, member V	11		DNA binding			IBA	PTN000604564	J:161428
MGI:102688	H2afx	H2A histone family, member X	9		damaged DNA binding			IDA		J:76360
MGI:102688	H2afx	H2A histone family, member X	9		DNA binding			IEA	KW-0238	J:60000
MGI:102688	H2afx	H2A histone family, member X	9		DNA binding			IEA	IPR002119 IPR007125	J:72247
MGI:1349392	H2afy	H2A histone family, member Y	13		chromatin DNA binding			ISO	O75367	J:164563
MGI:1349392	H2afy	H2A histone family, member Y	13		core promoter sequence-specific DNA binding			IDA		J:219091
MGI:1349392	H2afy	H2A histone family, member Y	13		DNA binding			IEA	KW-0238	J:60000
MGI:1349392	H2afy	H2A histone family, member Y	13		DNA binding			IEA	IPR002119 IPR007125 IPR021171	J:72247
MGI:1349392	H2afy	H2A histone family, member Y	13		double-stranded methylated DNA binding			ISO	O75367	J:164563
MGI:1349392	H2afy	H2A histone family, member Y	13		nucleosomal DNA binding			IDA		J:219091
MGI:1349392	H2afy	H2A histone family, member Y	13		nucleosomal DNA binding			ISO	O75367	J:164563
MGI:1349392	H2afy	H2A histone family, member Y	13		rDNA binding			ISO	O75367	J:164563
MGI:1349392	H2afy	H2A histone family, member Y	13		RNA polymerase II core promoter sequence-specific DNA binding			ISO	O75367	J:164563
MGI:1349392	H2afy	H2A histone family, member Y	13		RNA polymerase II regulatory region sequence-specific DNA binding			ISO	O75367	J:164563
MGI:1349392	H2afy	H2A histone family, member Y	13		transcription regulatory region DNA binding			ISO	O75367	J:164563
MGI:3037658	H2afy2	H2A histone family, member Y2	10		chromatin DNA binding			ISO	Q9P0M6	J:164563
MGI:3037658	H2afy2	H2A histone family, member Y2	10		DNA binding			IBA	PTN000604564	J:161428
MGI:3037658	H2afy2	H2A histone family, member Y2	10		RNA polymerase II regulatory region sequence-specific DNA binding			ISO	Q9P0M6	J:164563
MGI:3037658	H2afy2	H2A histone family, member Y2	10		transcription regulatory region DNA binding			ISO	Q9P0M6	J:164563
MGI:1888388	H2afz	H2A histone family, member Z	3		chromatin DNA binding			ISO	P0C0S5	J:164563
MGI:1888388	H2afz	H2A histone family, member Z	3		DNA binding			IBA	PTN000604564	J:161428
MGI:1888388	H2afz	H2A histone family, member Z	3		nucleosomal DNA binding			ISO	P0C0S5	J:164563
MGI:1888388	H2afz	H2A histone family, member Z	3		RNA polymerase II core promoter proximal region sequence-specific DNA binding			ISO	P0C0S5	J:164563
MGI:1888388	H2afz	H2A histone family, member Z	3		RNA polymerase II core promoter sequence-specific DNA binding			ISO	P0C0S5	J:164563
MGI:1888388	H2afz	H2A histone family, member Z	3		RNA polymerase II distal enhancer sequence-specific DNA binding			ISO	P0C0S5	J:164563
MGI:1916639	H2bfm	H2B histone family, member M	X		DNA binding			IBA	PTN000603808	J:161428
MGI:1097686	H3f3a	H3 histone, family 3A	1		nucleosomal DNA binding			ISO	P84243	J:164563
MGI:1097686	H3f3a	H3 histone, family 3A	1		RNA polymerase II core promoter sequence-specific DNA binding			ISO	P84243	J:164563
MGI:1097686	H3f3a	H3 histone, family 3A	1		RNA polymerase II distal enhancer sequence-specific DNA binding			ISO	P84243	J:164563
MGI:1101768	H3f3b	H3 histone, family 3B	11		nucleosomal DNA binding			ISO	P84243	J:164563
MGI:1101768	H3f3b	H3 histone, family 3B	11		RNA polymerase II core promoter sequence-specific DNA binding			ISO	P84243	J:164563
MGI:1101768	H3f3b	H3 histone, family 3B	11		RNA polymerase II distal enhancer sequence-specific DNA binding			ISO	P84243	J:164563
MGI:103577	Hand1	heart and neural crest derivatives expressed transcript 1	11		DNA binding			IDA		J:94194
MGI:103577	Hand1	heart and neural crest derivatives expressed transcript 1	11		RNA polymerase II core promoter proximal region sequence-specific DNA binding			ISO	O96004	J:164563
MGI:103577	Hand1	heart and neural crest derivatives expressed transcript 1	11		sequence-specific DNA binding			IGI	MGI:98510	J:80030
MGI:103577	Hand1	heart and neural crest derivatives expressed transcript 1	11	contributes_to	transcription regulatory region DNA binding			ISO	O96004	J:164563
MGI:103580	Hand2	heart and neural crest derivatives expressed transcript 2	8		AT DNA binding			ISO	P61296	J:164563
MGI:103580	Hand2	heart and neural crest derivatives expressed transcript 2	8		DNA binding			IEA	KW-0238	J:60000
MGI:103580	Hand2	heart and neural crest derivatives expressed transcript 2	8	contributes_to	E-box binding			IDA		J:153345
MGI:103580	Hand2	heart and neural crest derivatives expressed transcript 2	8		E-box binding			IDA		J:160022
MGI:103580	Hand2	heart and neural crest derivatives expressed transcript 2	8		E-box binding			ISO	P61296	J:164563
MGI:103580	Hand2	heart and neural crest derivatives expressed transcript 2	8		RNA polymerase II regulatory region sequence-specific DNA binding			ISO	P61296	J:164563
MGI:103580	Hand2	heart and neural crest derivatives expressed transcript 2	8		sequence-specific DNA binding			IGI	MGI:98510	J:80030
MGI:103580	Hand2	heart and neural crest derivatives expressed transcript 2	8	contributes_to	transcription regulatory region DNA binding			IDA		J:153345
MGI:894659	Hbp1	high mobility group box transcription factor 1	12		DNA binding			IEA	KW-0238	J:60000
MGI:108086	Hdac1	histone deacetylase 1	4		core promoter binding			IDA		J:209571
MGI:108086	Hdac1	histone deacetylase 1	4		core promoter binding			ISO	Q13547	J:164563
MGI:108086	Hdac1	histone deacetylase 1	4		DNA binding			IDA		J:86311 J:96437
MGI:108086	Hdac1	histone deacetylase 1	4	contributes_to	nucleosomal DNA binding			ISO	Q13547	J:164563
MGI:108086	Hdac1	histone deacetylase 1	4	contributes_to	RNA polymerase II core promoter proximal region sequence-specific DNA binding			ISO	Q13547	J:164563
MGI:108086	Hdac1	histone deacetylase 1	4	contributes_to	RNA polymerase II distal enhancer sequence-specific DNA binding			ISO	Q13547	J:164563
MGI:108086	Hdac1	histone deacetylase 1	4		transcription regulatory region DNA binding			ISO	Q13547	J:164563
MGI:108086	Hdac1	histone deacetylase 1	4		transcription regulatory region sequence-specific DNA binding			IDA		J:173532 J:210023
MGI:1097691	Hdac2	histone deacetylase 2	10		chromatin DNA binding			IDA		J:136678
MGI:1097691	Hdac2	histone deacetylase 2	10		core promoter binding			ISO	RGD:619976	J:155856
MGI:1097691	Hdac2	histone deacetylase 2	10	contributes_to	nucleosomal DNA binding			ISO	Q92769	J:164563
MGI:1097691	Hdac2	histone deacetylase 2	10	contributes_to	RNA polymerase II core promoter proximal region sequence-specific DNA binding			ISO	Q92769	J:164563
MGI:1097691	Hdac2	histone deacetylase 2	10		RNA polymerase II core promoter sequence-specific DNA binding			IDA		J:211907
MGI:1097691	Hdac2	histone deacetylase 2	10	contributes_to	RNA polymerase II distal enhancer sequence-specific DNA binding			ISO	Q92769	J:164563
MGI:1097691	Hdac2	histone deacetylase 2	10		sequence-specific DNA binding			ISO	Q92769	J:164563
MGI:1343091	Hdac3	histone deacetylase 3	18		chromatin DNA binding			IDA		J:136678
MGI:1343091	Hdac3	histone deacetylase 3	18		DNA binding			IDA		J:88316 J:96189
MGI:3036234	Hdac4	histone deacetylase 4	1		core promoter binding			ISO	RGD:619979	J:155856
MGI:3036234	Hdac4	histone deacetylase 4	1		core promoter binding			ISO	P56524	J:164563
MGI:3036234	Hdac4	histone deacetylase 4	1		DNA binding			IDA		J:102395
MGI:3036234	Hdac4	histone deacetylase 4	1	contributes_to	sequence-specific DNA binding			ISO	P56524	J:164563
MGI:3036234	Hdac4	histone deacetylase 4	1	contributes_to	transcription regulatory region DNA binding			ISO	P56524	J:164563
MGI:1333784	Hdac5	histone deacetylase 5	11		core promoter binding			ISO	Q9UQL6	J:164563
MGI:1333784	Hdac5	histone deacetylase 5	11		core promoter sequence-specific DNA binding			IDA		J:158762
MGI:1333784	Hdac5	histone deacetylase 5	11	contributes_to	transcription regulatory region DNA binding			ISO	Q9UQL6	J:164563
MGI:1333752	Hdac6	histone deacetylase 6	X		core promoter binding			ISO	Q9UBN7	J:164563
MGI:1194494	Hdgf	hepatoma-derived growth factor	3		DNA binding			IEA	KW-0238	J:60000
MGI:1194494	Hdgf	hepatoma-derived growth factor	3		RNA polymerase II core promoter proximal region sequence-specific DNA binding			ISO	RGD:70961	J:155856
MGI:1194492	Hdgfrp2	hepatoma-derived growth factor, related protein 2	17		DNA binding			IEA	IPR017923	J:72247
MGI:2685226	Hdx	highly divergent homeobox	X		DNA binding			IEA	IPR001356 IPR009057	J:72247
MGI:2685226	Hdx	highly divergent homeobox	X		DNA binding			IEA	KW-0238 KW-0371	J:60000
MGI:3040955	Helt	helt bHLH transcription factor	8		DNA binding			IDA		J:89485
MGI:3040955	Helt	helt bHLH transcription factor	8		RNA polymerase II core promoter proximal region sequence-specific DNA binding			IDA		J:89485
MGI:2385169	Helz2	helicase with zinc finger 2, transcriptional coactivator	2		DNA binding			IEA	KW-0238	J:60000
MGI:104853	Hes1	hairy and enhancer of split 1 (Drosophila)	16		DNA binding			IDA		J:62626 J:89485
MGI:104853	Hes1	hairy and enhancer of split 1 (Drosophila)	16		DNA binding			ISO	RGD:62081	J:155856
MGI:104853	Hes1	hairy and enhancer of split 1 (Drosophila)	16		E-box binding			ISO	RGD:62081	J:155856
MGI:104853	Hes1	hairy and enhancer of split 1 (Drosophila)	16		N-box binding			IDA		J:163127
MGI:104853	Hes1	hairy and enhancer of split 1 (Drosophila)	16		N-box binding			ISO	RGD:62081	J:155856
MGI:104853	Hes1	hairy and enhancer of split 1 (Drosophila)	16		sequence-specific DNA binding			ISO	RGD:62081	J:155856
MGI:1098624	Hes2	hairy and enhancer of split 2 (Drosophila)	4		DNA binding			IEA	KW-0238	J:60000
MGI:1098624	Hes2	hairy and enhancer of split 2 (Drosophila)	4		DNA binding			IEA	IPR003650	J:72247
MGI:1098624	Hes2	hairy and enhancer of split 2 (Drosophila)	4		double-stranded DNA binding			ISO	RGD:62082	J:155856
MGI:104877	Hes3	hairy and enhancer of split 3 (Drosophila)	4		DNA binding			IEA	KW-0238	J:60000
MGI:104877	Hes3	hairy and enhancer of split 3 (Drosophila)	4		DNA binding			IEA	IPR003650	J:72247
MGI:104876	Hes5	hairy and enhancer of split 5 (Drosophila)	4		DNA binding			IEA	KW-0238	J:60000
MGI:104876	Hes5	hairy and enhancer of split 5 (Drosophila)	4		DNA binding			IEA	IPR003650	J:72247
MGI:104876	Hes5	hairy and enhancer of split 5 (Drosophila)	4		double-stranded DNA binding			ISO	RGD:621340	J:155856
MGI:1859852	Hes6	hairy and enhancer of split 6	1		DNA binding			IEA	IPR003650	J:72247
MGI:1859852	Hes6	hairy and enhancer of split 6	1		RNA polymerase II regulatory region sequence-specific DNA binding			IDA		J:75948
MGI:2135679	Hes7	hairy and enhancer of split 7 (Drosophila)	11		DNA binding			IEA	KW-0238	J:60000
MGI:2135679	Hes7	hairy and enhancer of split 7 (Drosophila)	11		DNA binding			IEA	IPR003650 IPR032644	J:72247
MGI:96071	Hesx1	homeobox gene expressed in ES cells	14		DNA binding			IEA	KW-0238 KW-0371	J:60000
MGI:96071	Hesx1	homeobox gene expressed in ES cells	14		DNA binding			IEA	IPR001356 IPR009057	J:72247
MGI:96071	Hesx1	homeobox gene expressed in ES cells	14		sequence-specific DNA binding			IEA	IPR017970	J:72247
MGI:1341800	Hey1	hairy/enhancer-of-split related with YRPW motif 1	3		DNA binding			IEA	KW-0238	J:60000
MGI:1341800	Hey1	hairy/enhancer-of-split related with YRPW motif 1	3		DNA binding			IEA	IPR003650	J:72247
MGI:1341800	Hey1	hairy/enhancer-of-split related with YRPW motif 1	3		microsatellite binding			IDA		J:175314
MGI:1341800	Hey1	hairy/enhancer-of-split related with YRPW motif 1	3		microsatellite binding			ISO	Q9Y5J3	J:164563
MGI:1341800	Hey1	hairy/enhancer-of-split related with YRPW motif 1	3		sequence-specific DNA binding			IDA		J:185205
MGI:1341884	Hey2	hairy/enhancer-of-split related with YRPW motif 2	10		DNA binding			IMP		J:121581
MGI:1341884	Hey2	hairy/enhancer-of-split related with YRPW motif 2	10		microsatellite binding			IDA		J:175314
MGI:1341884	Hey2	hairy/enhancer-of-split related with YRPW motif 2	10		microsatellite binding			ISO	Q9UBP5	J:164563
MGI:1341884	Hey2	hairy/enhancer-of-split related with YRPW motif 2	10		sequence-specific DNA binding			IDA		J:185205
MGI:1341884	Hey2	hairy/enhancer-of-split related with YRPW motif 2	10		sequence-specific DNA binding			ISO	Q9UBP5	J:164563
MGI:1860511	Heyl	hairy/enhancer-of-split related with YRPW motif-like	4		DNA binding			IEA	IPR003650	J:72247
MGI:1860511	Heyl	hairy/enhancer-of-split related with YRPW motif-like	4		DNA binding			IEA	KW-0238	J:60000
MGI:1860511	Heyl	hairy/enhancer-of-split related with YRPW motif-like	4		microsatellite binding			ISO	Q9NQ87	J:164563
MGI:1860511	Heyl	hairy/enhancer-of-split related with YRPW motif-like	4		RNA polymerase II core promoter sequence-specific DNA binding			IDA		J:175435
MGI:1860511	Heyl	hairy/enhancer-of-split related with YRPW motif-like	4		sequence-specific DNA binding			IDA		J:185205
MGI:96086	Hhex	hematopoietically expressed homeobox	19		DNA binding			IEA	IPR001356 IPR009057 IPR020479	J:72247
MGI:96086	Hhex	hematopoietically expressed homeobox	19		DNA binding			IEA	KW-0238 KW-0371	J:60000
MGI:96086	Hhex	hematopoietically expressed homeobox	19		DNA binding, bending			ISO	Q03014	J:164563
MGI:96086	Hhex	hematopoietically expressed homeobox	19		RNA polymerase II core promoter proximal region sequence-specific DNA binding			ISO	Q03014	J:164563
MGI:96086	Hhex	hematopoietically expressed homeobox	19		RNA polymerase II regulatory region sequence-specific DNA binding			IDA		J:110528
MGI:96086	Hhex	hematopoietically expressed homeobox	19		sequence-specific DNA binding			ISO	RGD:619932	J:155856
MGI:96086	Hhex	hematopoietically expressed homeobox	19		sequence-specific DNA binding			ISO	Q03014	J:164563
MGI:96086	Hhex	hematopoietically expressed homeobox	19		transcription regulatory region DNA binding			ISO	Q03014	J:164563
MGI:1338010	Hic1	hypermethylated in cancer 1	11		DNA binding			IEA	KW-0238	J:60000
MGI:1338010	Hic1	hypermethylated in cancer 1	11		sequence-specific DNA binding			ISO	Q14526	J:164563
MGI:1929869	Hic2	hypermethylated in cancer 2	16		DNA binding			IEA	KW-0238	J:60000
MGI:106918	Hif1a	hypoxia inducible factor 1, alpha subunit	12		DNA binding			IDA		J:93322
MGI:106918	Hif1a	hypoxia inducible factor 1, alpha subunit	12		DNA binding	has the participant Epo		IGI	MGI:88071	J:41526
MGI:106918	Hif1a	hypoxia inducible factor 1, alpha subunit	12		sequence-specific DNA binding	happens in glomerular visceral epithelial cell		IDA		J:211224
MGI:106918	Hif1a	hypoxia inducible factor 1, alpha subunit	12		sequence-specific DNA binding			IDA		J:50438
MGI:106918	Hif1a	hypoxia inducible factor 1, alpha subunit	12	contributes_to	sequence-specific DNA binding			ISO	Q16665	J:164563
MGI:106918	Hif1a	hypoxia inducible factor 1, alpha subunit	12		sequence-specific DNA binding			ISO	RGD:61928	J:155856
MGI:1859778	Hif3a	hypoxia inducible factor 3, alpha subunit	7		DNA binding			IPI	P35869	J:62516
MGI:2136691	Hils1	histone H1-like protein in spermatids 1	11		DNA binding			IEA	KW-0238	J:60000
MGI:2136691	Hils1	histone H1-like protein in spermatids 1	11		DNA binding			IEA	IPR005818	J:72247
MGI:2429620	Hinfp	histone H4 transcription factor	9		DNA binding			ISO	Q9BQA5	J:164563
MGI:2429620	Hinfp	histone H4 transcription factor	9		RNA polymerase II core promoter proximal region sequence-specific DNA binding			IDA		J:215655
MGI:2429620	Hinfp	histone H4 transcription factor	9		transcription regulatory region DNA binding			ISO	Q9BQA5	J:164563
MGI:1314873	Hipk1	homeodomain interacting protein kinase 1	3	NOT	DNA binding			ISS	Q9QZR5	J:50387
MGI:1314872	Hipk2	homeodomain interacting protein kinase 2	6	NOT	DNA binding			IDA		J:50387
MGI:1314882	Hipk3	homeodomain interacting protein kinase 3	2	NOT	DNA binding			ISS	Q9QZR5	J:50387
MGI:1931523	Hist1h1a	histone cluster 1, H1a	13		DNA binding			IDA		J:94437
MGI:1861461	Hist1h1b	histone cluster 1, H1b	13		DNA binding			IDA		J:41086 J:94437
MGI:1931526	Hist1h1c	histone cluster 1, H1c	13		chromatin DNA binding			ISO	P16403	J:164563
MGI:1931526	Hist1h1c	histone cluster 1, H1c	13		DNA binding			IDA		J:94437
MGI:107502	Hist1h1d	histone cluster 1, H1d	13		chromatin DNA binding			ISO	P16402	J:164563
MGI:107502	Hist1h1d	histone cluster 1, H1d	13		DNA binding			IDA		J:94437
MGI:1931527	Hist1h1e	histone cluster 1, H1e	13		DNA binding			IDA		J:94437
MGI:1888530	Hist1h1t	histone cluster 1, H1t	13		DNA binding			IDA		J:94437
MGI:2448285	Hist1h2aa	histone cluster 1, H2aa	13		DNA binding			IBA	PTN000604564	J:161428
MGI:2448306	Hist1h2ab	histone cluster 1, H2ab	13		DNA binding			IBA	PTN000604564	J:161428
MGI:2448287	Hist1h2ac	histone cluster 1, H2ac	13		DNA binding			IBA	PTN000604564	J:161428
MGI:2448289	Hist1h2ad	histone cluster 1, H2ad	13		DNA binding			IBA	PTN000604564	J:161428
MGI:2448290	Hist1h2ae	histone cluster 1, H2ae	13		DNA binding			IBA	PTN000604564	J:161428
MGI:2448309	Hist1h2af	histone cluster 1, H2af	13		DNA binding			IBA	PTN000604564	J:161428
MGI:2448293	Hist1h2ag	histone cluster 1, H2ag	13		DNA binding			IBA	PTN000604564	J:161428
MGI:2448295	Hist1h2ah	histone cluster 1, H2ah	13		DNA binding			IBA	PTN000604564	J:161428
MGI:2448457	Hist1h2ai	histone cluster 1, H2ai	13		DNA binding			IBA	PTN000604564	J:161428
MGI:2448297	Hist1h2ak	histone cluster 1, H2ak	13		DNA binding			IBA	PTN000604564	J:161428
MGI:3646032	Hist1h2al	histone cluster 1, H2al	13		DNA binding			IBA	PTN000604564	J:161428
MGI:2448300	Hist1h2an	histone cluster 1, H2an	13		DNA binding			IBA	PTN000604564	J:161428
MGI:2448302	Hist1h2ao	histone cluster 1, H2ao	13		DNA binding			IBA	PTN000604564	J:161428
MGI:2448375	Hist1h2ba	histone cluster 1, H2ba	13		DNA binding			IBA	PTN000603808	J:161428
MGI:2448375	Hist1h2ba	histone cluster 1, H2ba	13		DNA binding			ISO	RGD:3855	J:155856
MGI:2448377	Hist1h2bb	histone cluster 1, H2bb	13		DNA binding			IBA	PTN000603808	J:161428
MGI:1915274	Hist1h2bc	histone cluster 1, H2bc	13		DNA binding			IBA	PTN000603808	J:161428
MGI:2448380	Hist1h2be	histone cluster 1, H2be	13		DNA binding			IBA	PTN000603808	J:161428
MGI:2448383	Hist1h2bf	histone cluster 1, H2bf	13		DNA binding			IBA	PTN000603808	J:161428
MGI:2448386	Hist1h2bg	histone cluster 1, H2bg	13		DNA binding			IBA	PTN000603808	J:161428
MGI:2448387	Hist1h2bh	histone cluster 1, H2bh	13		DNA binding			IBA	PTN000603808	J:161428
MGI:2448388	Hist1h2bj	histone cluster 1, H2bj	13		DNA binding			IBA	PTN000603808	J:161428
MGI:2448399	Hist1h2bk	histone cluster 1, H2bk	13		DNA binding			IBA	PTN000603808	J:161428
MGI:2448403	Hist1h2bl	histone cluster 1, H2bl	13		DNA binding			IBA	PTN000603808	J:161428
MGI:2448404	Hist1h2bm	histone cluster 1, H2bm	13		DNA binding			IBA	PTN000603808	J:161428
MGI:2448407	Hist1h2bn	histone cluster 1, H2bn	13		DNA binding			IBA	PTN000603808	J:161428
MGI:2448409	Hist1h2bp	histone cluster 1, H2bp	13		DNA binding			IBA	PTN000603808	J:161428
MGI:96097	Hist2h2aa1	histone cluster 2, H2aa1	3		DNA binding			IBA	PTN000604564	J:161428
MGI:2448283	Hist2h2aa2	histone cluster 2, H2aa2	3		DNA binding			IBA	PTN000604564	J:161428
MGI:2448314	Hist2h2ab	histone cluster 2, H2ab	3		DNA binding			IBA	PTN000604564	J:161428
MGI:2448316	Hist2h2ac	histone cluster 2, H2ac	3		DNA binding			IBA	PTN000604564	J:161428
MGI:2448413	Hist2h2bb	histone cluster 2, H2bb	3		DNA binding			IBA	PTN000603808	J:161428
MGI:2448415	Hist2h2be	histone cluster 2, H2be	3		DNA binding			IBA	PTN000603808	J:161428
MGI:2448458	Hist3h2a	histone cluster 3, H2a	11		DNA binding			IBA	PTN000604564	J:161428
MGI:2448458	Hist3h2a	histone cluster 3, H2a	11		DNA binding			ISO	Q7L7L0	J:164563
MGI:1925553	Hist3h2ba	histone cluster 3, H2ba	11		DNA binding			IBA	PTN000603808	J:161428
MGI:96100	Hivep1	human immunodeficiency virus type I enhancer binding protein 1	13		DNA binding			IDA		J:99923
MGI:96100	Hivep1	human immunodeficiency virus type I enhancer binding protein 1	13		DNA binding			ISO	RGD:727847	J:155856
MGI:1338076	Hivep2	human immunodeficiency virus type I enhancer binding protein 2	10		DNA binding			IEA	KW-0238	J:60000
MGI:1338076	Hivep2	human immunodeficiency virus type I enhancer binding protein 2	10		sequence-specific DNA binding			IBA	PTN000579295	J:161428
MGI:1338076	Hivep2	human immunodeficiency virus type I enhancer binding protein 2	10		transcription regulatory region DNA binding			IBA	PTN000579295	J:161428
MGI:106589	Hivep3	human immunodeficiency virus type I enhancer binding protein 3	4		DNA binding			IDA		J:77246
MGI:106589	Hivep3	human immunodeficiency virus type I enhancer binding protein 3	4		sequence-specific DNA binding			IBA	PTN000579295	J:161428
MGI:106589	Hivep3	human immunodeficiency virus type I enhancer binding protein 3	4		transcription regulatory region DNA binding			IBA	PTN000579295	J:161428
MGI:2685821	Hjurp	Holliday junction recognition protein	1		DNA binding			IEA	KW-0238	J:60000
MGI:96108	Hlf	hepatic leukemia factor	11		DNA binding			IEA	KW-0238	J:60000
MGI:96108	Hlf	hepatic leukemia factor	11		DNA binding			IEA	IPR029829	J:72247
MGI:96108	Hlf	hepatic leukemia factor	11		RNA polymerase II regulatory region sequence-specific DNA binding			IBA	PTN000945219	J:161428
MGI:96108	Hlf	hepatic leukemia factor	11		sequence-specific DNA binding			IEA	IPR004827	J:72247
MGI:1196437	Hltf	helicase-like transcription factor	3		DNA binding			IEA	KW-0238	J:60000
MGI:1196437	Hltf	helicase-like transcription factor	3		RNA polymerase II core promoter proximal region sequence-specific DNA binding			IDA		J:44614
MGI:96109	Hlx	H2.0-like homeobox	1		DNA binding			IEA	IPR000047 IPR001356 IPR009057 IPR020479	J:72247
MGI:96109	Hlx	H2.0-like homeobox	1		DNA binding			IEA	KW-0238 KW-0371	J:60000
MGI:96109	Hlx	H2.0-like homeobox	1		sequence-specific DNA binding			ISO	Q14774	J:73065
MGI:2445066	Hmbox1	homeobox containing 1	14		DNA binding			IEA	IPR001356 IPR009057 IPR010982	J:72247
MGI:2445066	Hmbox1	homeobox containing 1	14		DNA binding			IEA	KW-0238 KW-0371	J:60000
MGI:2445066	Hmbox1	homeobox containing 1	14		double-stranded telomeric DNA binding			ISO	Q6NT76	J:164563
MGI:2445066	Hmbox1	homeobox containing 1	14		telomeric DNA binding			IDA		J:199000
MGI:2445066	Hmbox1	homeobox containing 1	14		telomeric DNA binding			ISO	Q6NT76	J:164563
MGI:1914053	Hmces	5-hydroxymethylcytosine (hmC) binding, ES cell specific	6		DNA binding			IEA	KW-0238	J:60000
MGI:1914117	Hmg20a	high mobility group 20A	9		DNA binding			IEA	KW-0238	J:60000
MGI:1341190	Hmg20b	high mobility group 20B	10		DNA binding			TAS		J:55356
MGI:1341190	Hmg20b	high mobility group 20B	10		four-way junction DNA binding			ISA	AF331191	J:67272
MGI:101761	Hmga2	high mobility group AT-hook 2	10		AT DNA binding			IDA		J:101650
MGI:101761	Hmga2	high mobility group AT-hook 2	10		DNA binding			IEA	IPR000116 IPR017956	J:72247
MGI:101761	Hmga2	high mobility group AT-hook 2	10		DNA binding			IEA	KW-0238	J:60000
MGI:96113	Hmgb1	high mobility group box 1	5		bent DNA binding			ISO	P63159	J:73065
MGI:96113	Hmgb1	high mobility group box 1	5		crossed form four-way junction DNA binding			ISO	P63159	J:73065
MGI:96113	Hmgb1	high mobility group box 1	5		open form four-way junction DNA binding			ISO	P63159	J:73065
MGI:96157	Hmgb2	high mobility group box 2	8		damaged DNA binding			ISO	P26583	J:164563
MGI:96157	Hmgb2	high mobility group box 2	8		DNA binding			ISO	P26583	J:164563
MGI:96157	Hmgb2	high mobility group box 2	8		DNA binding, bending			ISO	P26583	J:164563
MGI:96157	Hmgb2	high mobility group box 2	8		double-stranded DNA binding			IDA		J:154027
MGI:96157	Hmgb2	high mobility group box 2	8		enhancer sequence-specific DNA binding			IDA		J:196872
MGI:96157	Hmgb2	high mobility group box 2	8		transcription regulatory region DNA binding			ISO	P26583	J:164563
MGI:1098219	Hmgb3	high mobility group box 3	X		DNA binding			IDA		J:154027
MGI:1916567	Hmgb4	high-mobility group box 4	4		DNA binding			IEA	KW-0238	J:60000
MGI:96120	Hmgn1	high mobility group nucleosomal binding domain 1	16		DNA binding			IEA	KW-0238	J:60000
MGI:96120	Hmgn1	high mobility group nucleosomal binding domain 1	16		nucleosomal DNA binding			IEA	IPR000079	J:72247
MGI:2138069	Hmgn3	high mobility group nucleosomal binding domain 3	9		DNA binding			IEA	KW-0238	J:60000
MGI:2138069	Hmgn3	high mobility group nucleosomal binding domain 3	9		nucleosomal DNA binding			IEA	IPR000079	J:72247
MGI:1355295	Hmgn5	high-mobility group nucleosome binding domain 5	X		DNA binding			IEA	KW-0238	J:60000
MGI:1355295	Hmgn5	high-mobility group nucleosome binding domain 5	X		nucleosomal DNA binding			IEA	IPR000079	J:72247
MGI:107178	Hmx1	H6 homeobox 1	5		DNA binding			IMP		J:48156
MGI:107178	Hmx1	H6 homeobox 1	5		DNA binding			ISO	Q9NP08	J:164563
MGI:107178	Hmx1	H6 homeobox 1	5		RNA polymerase II regulatory region sequence-specific DNA binding			IMP		J:131207
MGI:107178	Hmx1	H6 homeobox 1	5		sequence-specific DNA binding			ISO	Q13028	J:73065
MGI:107159	Hmx2	H6 homeobox 2	7		DNA binding			IEA	KW-0238 KW-0371	J:60000
MGI:107159	Hmx2	H6 homeobox 2	7		DNA binding			IEA	IPR001356 IPR009057 IPR020479	J:72247
MGI:107159	Hmx2	H6 homeobox 2	7		sequence-specific DNA binding			IEA	IPR017970	J:72247
MGI:107160	Hmx3	H6 homeobox 3	7		DNA binding			IEA	KW-0238 KW-0371	J:60000
MGI:107160	Hmx3	H6 homeobox 3	7		DNA binding			IEA	IPR001356 IPR009057 IPR020479	J:72247
MGI:107160	Hmx3	H6 homeobox 3	7		RNA polymerase II regulatory region sequence-specific DNA binding			IDA		J:131207
MGI:107160	Hmx3	H6 homeobox 3	7		RNA polymerase II regulatory region sequence-specific DNA binding			IMP		J:131207
MGI:107160	Hmx3	H6 homeobox 3	7		sequence-specific DNA binding			IDA		J:131207
MGI:98504	Hnf1a	HNF1 homeobox A	5		DNA binding			IDA		J:10901 J:19784 J:31593 J:31627 J:31831 J:32277 J:32278 J:33942 J:49085 J:68032 J:68661 J:79507 J:87162 J:89193 J:91695 J:94267 J:95092 J:106621 J:111082 J:111226 J:111670
MGI:98504	Hnf1a	HNF1 homeobox A	5		DNA binding			ISO	P15257	J:32276
MGI:98504	Hnf1a	HNF1 homeobox A	5		double-stranded DNA binding			ISO	RGD:3828	J:155856
MGI:98504	Hnf1a	HNF1 homeobox A	5		RNA polymerase II core promoter proximal region sequence-specific DNA binding			IDA		J:125466 J:188369
MGI:98504	Hnf1a	HNF1 homeobox A	5		sequence-specific DNA binding			ISO	RGD:3828	J:155856
MGI:98504	Hnf1a	HNF1 homeobox A	5		transcription regulatory region DNA binding			ISO	P20823	J:164563
MGI:98505	Hnf1b	HNF1 homeobox B	11		core promoter proximal region DNA binding			ISO	RGD:3830	J:155856
MGI:98505	Hnf1b	HNF1 homeobox B	11		DNA binding	has the participant Mafb		IDA		J:105069
MGI:98505	Hnf1b	HNF1 homeobox B	11		DNA binding			IDA		J:31593 J:31627 J:31831 J:32277 J:32278 J:87162 J:89193 J:94611 J:98014 J:111670
MGI:98505	Hnf1b	HNF1 homeobox B	11		RNA polymerase II regulatory region sequence-specific DNA binding			IBA	PTN000170751	J:161428
MGI:98505	Hnf1b	HNF1 homeobox B	11		sequence-specific DNA binding			ISO	RGD:3830	J:155856
MGI:98505	Hnf1b	HNF1 homeobox B	11		transcription regulatory region DNA binding			IDA		J:157251
MGI:109128	Hnf4a	hepatic nuclear factor 4, alpha	2		DNA binding			IDA		J:91695 J:94267 J:111670
MGI:109128	Hnf4a	hepatic nuclear factor 4, alpha	2		DNA binding			ISO	RGD:2810	J:155856
MGI:109128	Hnf4a	hepatic nuclear factor 4, alpha	2		DNA binding			ISO	P41235	J:28121 J:164563
MGI:109128	Hnf4a	hepatic nuclear factor 4, alpha	2		RNA polymerase II core promoter sequence-specific DNA binding			IDA		J:188369
MGI:109128	Hnf4a	hepatic nuclear factor 4, alpha	2		sequence-specific DNA binding	happens in liver		IDA		J:16244
MGI:109128	Hnf4a	hepatic nuclear factor 4, alpha	2		sequence-specific DNA binding			ISO	RGD:2810	J:155856
MGI:109128	Hnf4a	hepatic nuclear factor 4, alpha	2		transcription regulatory region DNA binding			IDA		J:97364
MGI:109128	Hnf4a	hepatic nuclear factor 4, alpha	2		transcription regulatory region DNA binding			ISO	P41235	J:164563
MGI:1353604	Hnf4g	hepatocyte nuclear factor 4, gamma	3		DNA binding			IEA	IPR001723 IPR003068	J:72247
MGI:1353604	Hnf4g	hepatocyte nuclear factor 4, gamma	3		DNA binding			IEA	KW-0238	J:60000
MGI:1353604	Hnf4g	hepatocyte nuclear factor 4, gamma	3		sequence-specific DNA binding			IEA	IPR001628	J:72247
MGI:104819	Hnrnpa2b1	heterogeneous nuclear ribonucleoprotein A2/B1	6		single-stranded telomeric DNA binding			ISO	P22626	J:164563
MGI:104819	Hnrnpa2b1	heterogeneous nuclear ribonucleoprotein A2/B1	6		single-stranded telomeric DNA binding			ISO	RGD:1310403	J:155856
MGI:1330294	Hnrnpab	heterogeneous nuclear ribonucleoprotein A/B	11		DNA binding			IEA	KW-0238	J:60000
MGI:1330294	Hnrnpab	heterogeneous nuclear ribonucleoprotein A/B	11	contributes_to	sequence-specific DNA binding			IDA		J:118046
MGI:107795	Hnrnpc	heterogeneous nuclear ribonucleoprotein C	14		nucleosomal DNA binding			ISO	P07910	J:164563
MGI:107795	Hnrnpc	heterogeneous nuclear ribonucleoprotein C	14		RNA polymerase II core promoter proximal region sequence-specific DNA binding			ISO	P07910	J:164563
MGI:107795	Hnrnpc	heterogeneous nuclear ribonucleoprotein C	14		RNA polymerase II distal enhancer sequence-specific DNA binding			ISO	P07910	J:164563
MGI:101947	Hnrnpd	heterogeneous nuclear ribonucleoprotein D	5		AT DNA binding			ISO	RGD:620365	J:155856
MGI:101947	Hnrnpd	heterogeneous nuclear ribonucleoprotein D	5		DNA binding			IEA	KW-0238	J:60000
MGI:101947	Hnrnpd	heterogeneous nuclear ribonucleoprotein D	5		telomeric DNA binding			ISO	Q14103	J:164563
MGI:1355299	Hnrnpdl	heterogeneous nuclear ribonucleoprotein D-like	5		DNA binding			ISA	D89678	J:61066
MGI:99894	Hnrnpk	heterogeneous nuclear ribonucleoprotein K	13		C-rich single-stranded DNA binding			ISO	RGD:71058	J:155856
MGI:99894	Hnrnpk	heterogeneous nuclear ribonucleoprotein K	13		core promoter proximal region DNA binding			ISO	RGD:71058	J:155856
MGI:99894	Hnrnpk	heterogeneous nuclear ribonucleoprotein K	13		DNA binding			IEA	IPR033090	J:72247
MGI:99894	Hnrnpk	heterogeneous nuclear ribonucleoprotein K	13		DNA binding			IEA	KW-0238	J:60000
MGI:99894	Hnrnpk	heterogeneous nuclear ribonucleoprotein K	13		double-stranded DNA binding			ISO	RGD:71058	J:155856
MGI:99894	Hnrnpk	heterogeneous nuclear ribonucleoprotein K	13		RNA polymerase II core promoter proximal region sequence-specific DNA binding			ISO	P61978	J:164563
MGI:99894	Hnrnpk	heterogeneous nuclear ribonucleoprotein K	13		single-stranded DNA binding			ISO	RGD:71058	J:155856
MGI:104816	Hnrnpl	heterogeneous nuclear ribonucleoprotein L	7		transcription regulatory region DNA binding			ISO	P14866	J:164563
MGI:1858195	Hnrnpu	heterogeneous nuclear ribonucleoprotein U	1		core promoter binding			IDA		J:136001
MGI:1858195	Hnrnpu	heterogeneous nuclear ribonucleoprotein U	1		core promoter binding			ISO	RGD:620372	J:155856
MGI:1858195	Hnrnpu	heterogeneous nuclear ribonucleoprotein U	1		DNA binding			IEA	KW-0238	J:60000
MGI:1858195	Hnrnpu	heterogeneous nuclear ribonucleoprotein U	1		enhancer binding			ISO	RGD:620372	J:155856
MGI:2678023	Homez	homeodomain leucine zipper-encoding gene	14		DNA binding			IDA		J:85121
MGI:1916782	Hopx	HOP homeobox	5		DNA binding			IEA	KW-0371	J:60000
MGI:1916782	Hopx	HOP homeobox	5		DNA binding			IEA	IPR001356 IPR009057	J:72247
MGI:96170	Hoxa1	homeobox A1	6		DNA binding			IEA	IPR001356 IPR009057 IPR020479	J:72247
MGI:96170	Hoxa1	homeobox A1	6		DNA binding			IEA	KW-0238 KW-0371	J:60000
MGI:96170	Hoxa1	homeobox A1	6		sequence-specific DNA binding			IEA	IPR017970	J:72247
MGI:96174	Hoxa2	homeobox A2	6		DNA binding			IEA	IPR001356 IPR001827 IPR009057 IPR020479	J:72247
MGI:96174	Hoxa2	homeobox A2	6		DNA binding			IEA	KW-0238 KW-0371	J:60000
MGI:96174	Hoxa2	homeobox A2	6		RNA polymerase II core promoter proximal region sequence-specific DNA binding			IDA		J:95309
MGI:96174	Hoxa2	homeobox A2	6		sequence-specific DNA binding	uses Six2		IDA		J:95309
MGI:96175	Hoxa3	homeobox A3	6		DNA binding			IEA	KW-0238 KW-0371	J:60000
MGI:96175	Hoxa3	homeobox A3	6		DNA binding			IEA	IPR001356 IPR001827 IPR009057 IPR020479	J:72247
MGI:96175	Hoxa3	homeobox A3	6		sequence-specific DNA binding			IEA	IPR017970	J:72247
MGI:96176	Hoxa4	homeobox A4	6		DNA binding			TAS		J:75824
MGI:96176	Hoxa4	homeobox A4	6		sequence-specific DNA binding			IEA	IPR017970	J:72247
MGI:96177	Hoxa5	homeobox A5	6		DNA binding			IDA		J:18886
MGI:96177	Hoxa5	homeobox A5	6		DNA binding			ISO	P20719	J:164563
MGI:96177	Hoxa5	homeobox A5	6		RNA polymerase II core promoter proximal region sequence-specific DNA binding			ISO	P20719	J:164563
MGI:96177	Hoxa5	homeobox A5	6		sequence-specific DNA binding			IEA	IPR017970	J:72247
MGI:96178	Hoxa6	homeobox A6	6		DNA binding			IEA	KW-0238 KW-0371	J:60000
MGI:96178	Hoxa6	homeobox A6	6		DNA binding			IEA	IPR001356 IPR001827 IPR009057 IPR017995 IPR020479	J:72247
MGI:96178	Hoxa6	homeobox A6	6		sequence-specific DNA binding			IEA	IPR017970	J:72247
MGI:96179	Hoxa7	homeobox A7	6		DNA binding			IDA		J:16047 J:18886
MGI:96179	Hoxa7	homeobox A7	6		RNA polymerase II core promoter proximal region sequence-specific DNA binding			ISO	P31268	J:164563
MGI:96179	Hoxa7	homeobox A7	6		sequence-specific DNA binding			ISO	P31268	J:164563
MGI:96180	Hoxa9	homeobox A9	6		DNA binding			IEA	KW-0238 KW-0371	J:60000
MGI:96180	Hoxa9	homeobox A9	6		DNA binding			IEA	IPR001356 IPR009057 IPR020479	J:72247
MGI:96180	Hoxa9	homeobox A9	6		sequence-specific DNA binding			IEA	IPR017970	J:72247
MGI:96171	Hoxa10	homeobox A10	6		DNA binding			TAS		J:75824
MGI:96171	Hoxa10	homeobox A10	6		RNA polymerase II core promoter proximal region sequence-specific DNA binding			ISO	P31260	J:164563
MGI:96171	Hoxa10	homeobox A10	6		sequence-specific DNA binding			IEA	IPR017970	J:72247
MGI:96172	Hoxa11	homeobox A11	6		DNA binding			TAS		J:75824
MGI:96172	Hoxa11	homeobox A11	6		sequence-specific DNA binding			IEA	IPR017970	J:72247
MGI:96173	Hoxa13	homeobox A13	6		DNA binding	has the participant Epha4		IDA		J:144018
MGI:96173	Hoxa13	homeobox A13	6		sequence-specific DNA binding			IEA	IPR017970	J:72247
MGI:96173	Hoxa13	homeobox A13	6		transcription regulatory region DNA binding			IDA		J:136953
MGI:96182	Hoxb1	homeobox B1	11	contributes_to	DNA binding	has the participant Hoxb2		IDA		J:42017
MGI:96182	Hoxb1	homeobox B1	11		DNA binding			IDA		J:18886
MGI:96182	Hoxb1	homeobox B1	11		DNA binding			ISO	P14653	J:164563
MGI:96182	Hoxb1	homeobox B1	11		sequence-specific DNA binding			IGI	MGI:97495	J:141247
MGI:96183	Hoxb2	homeobox B2	11		DNA binding			IEA	KW-0238 KW-0371	J:60000
MGI:96183	Hoxb2	homeobox B2	11		DNA binding			IEA	IPR001356 IPR001827 IPR009057 IPR020479	J:72247
MGI:96183	Hoxb2	homeobox B2	11		sequence-specific DNA binding			IEA	IPR017970	J:72247
MGI:96184	Hoxb3	homeobox B3	11		DNA binding			IEA	IPR001356 IPR001827 IPR009057 IPR020479	J:72247
MGI:96184	Hoxb3	homeobox B3	11		DNA binding			IEA	KW-0238 KW-0371	J:60000
MGI:96184	Hoxb3	homeobox B3	11		RNA polymerase II core promoter sequence-specific DNA binding			IDA		J:171463
MGI:96184	Hoxb3	homeobox B3	11		sequence-specific DNA binding			IEA	IPR017970	J:72247
MGI:96185	Hoxb4	homeobox B4	11		DNA binding			IDA		J:18886
MGI:96185	Hoxb4	homeobox B4	11		sequence-specific DNA binding			IEA	IPR017970	J:72247
MGI:96186	Hoxb5	homeobox B5	11		DNA binding			IDA		J:84798
MGI:96186	Hoxb5	homeobox B5	11		RNA polymerase II distal enhancer sequence-specific DNA binding			IDA		J:84798
MGI:96186	Hoxb5	homeobox B5	11		sequence-specific DNA binding			IEA	IPR017970	J:72247
MGI:96187	Hoxb6	homeobox B6	11		DNA binding			IEA	IPR001356 IPR001827 IPR009057 IPR017995 IPR020479	J:72247
MGI:96187	Hoxb6	homeobox B6	11		DNA binding			IEA	KW-0238 KW-0371	J:60000
MGI:96187	Hoxb6	homeobox B6	11		sequence-specific DNA binding			IEA	IPR017970	J:72247
MGI:96188	Hoxb7	homeobox B7	11		DNA binding			IDA		J:2103
MGI:96188	Hoxb7	homeobox B7	11		sequence-specific DNA binding			IEA	IPR017970	J:72247
MGI:96189	Hoxb8	homeobox B8	11		DNA binding			IEA	IPR000047 IPR001356 IPR001827 IPR009057 IPR020479	J:72247
MGI:96189	Hoxb8	homeobox B8	11		DNA binding			IEA	KW-0238 KW-0371	J:60000
MGI:96189	Hoxb8	homeobox B8	11		sequence-specific DNA binding			IEA	IPR017970	J:72247
MGI:96190	Hoxb9	homeobox B9	11		DNA binding			IEA	KW-0238 KW-0371	J:60000
MGI:96190	Hoxb9	homeobox B9	11		DNA binding			IEA	IPR001356 IPR009057 IPR020479	J:72247
MGI:96190	Hoxb9	homeobox B9	11		sequence-specific DNA binding			IEA	IPR017970	J:72247
MGI:107730	Hoxb13	homeobox B13	11		DNA binding			IEA	IPR001356 IPR009057	J:72247
MGI:107730	Hoxb13	homeobox B13	11		DNA binding			IEA	KW-0238 KW-0371	J:60000
MGI:107730	Hoxb13	homeobox B13	11		sequence-specific DNA binding			IEA	IPR017970	J:72247
MGI:96195	Hoxc4	homeobox C4	15		DNA binding			IEA	IPR001356 IPR001827 IPR009057 IPR017995 IPR020479	J:72247
MGI:96195	Hoxc4	homeobox C4	15		DNA binding			IEA	KW-0238 KW-0371	J:60000
MGI:96195	Hoxc4	homeobox C4	15		sequence-specific DNA binding			IEA	IPR017970	J:72247
MGI:96196	Hoxc5	homeobox C5	15		DNA binding			IEA	IPR001356 IPR001827 IPR009057 IPR017995 IPR020479	J:72247
MGI:96196	Hoxc5	homeobox C5	15		DNA binding			IEA	KW-0238 KW-0371	J:60000
MGI:96196	Hoxc5	homeobox C5	15		sequence-specific DNA binding			IEA	IPR017970	J:72247
MGI:96197	Hoxc6	homeobox C6	15		DNA binding			IEA	IPR001356 IPR001827 IPR009057 IPR020479	J:72247
MGI:96197	Hoxc6	homeobox C6	15		DNA binding			IEA	KW-0238 KW-0371	J:60000
MGI:96197	Hoxc6	homeobox C6	15		sequence-specific DNA binding			IEA	IPR017970	J:72247
MGI:96198	Hoxc8	homeobox C8	15		DNA binding			IDA		J:18886
MGI:96198	Hoxc8	homeobox C8	15		sequence-specific DNA binding			IEA	IPR017970	J:72247
MGI:96199	Hoxc9	homeobox C9	15		DNA binding			IEA	IPR001356 IPR009057 IPR020479	J:72247
MGI:96199	Hoxc9	homeobox C9	15		DNA binding			IEA	KW-0238 KW-0371	J:60000
MGI:96199	Hoxc9	homeobox C9	15		sequence-specific DNA binding			IEA	IPR017970	J:72247
MGI:96192	Hoxc10	homeobox C10	15		DNA binding			IEA	KW-0238 KW-0371	J:60000
MGI:96192	Hoxc10	homeobox C10	15		DNA binding			IEA	IPR001356 IPR009057 IPR020479	J:72247
MGI:96192	Hoxc10	homeobox C10	15		sequence-specific DNA binding			IEA	IPR017970	J:72247
MGI:96193	Hoxc11	homeobox C11	15		DNA binding			IEA	KW-0238 KW-0371	J:60000
MGI:96193	Hoxc11	homeobox C11	15		DNA binding			IEA	IPR001356 IPR009057 IPR020479	J:72247
MGI:96193	Hoxc11	homeobox C11	15		RNA polymerase II core promoter proximal region sequence-specific DNA binding			ISO	O43248	J:164563
MGI:96193	Hoxc11	homeobox C11	15		sequence-specific DNA binding			IEA	IPR017970	J:72247
MGI:96194	Hoxc12	homeobox C12	15		DNA binding			IEA	KW-0238 KW-0371	J:60000
MGI:96194	Hoxc12	homeobox C12	15		DNA binding			IEA	IPR001356 IPR009057 IPR020479	J:72247
MGI:96194	Hoxc12	homeobox C12	15		sequence-specific DNA binding			IEA	IPR017970	J:72247
MGI:99560	Hoxc13	homeobox C13	15		DNA binding			IEA	IPR001356 IPR009057	J:72247
MGI:99560	Hoxc13	homeobox C13	15		DNA binding			IEA	KW-0238 KW-0371	J:60000
MGI:99560	Hoxc13	homeobox C13	15		sequence-specific DNA binding			IEA	IPR017970	J:72247
MGI:96201	Hoxd1	homeobox D1	2		DNA binding			IEA	IPR001356 IPR009057 IPR020479	J:72247
MGI:96201	Hoxd1	homeobox D1	2		DNA binding			IEA	KW-0238 KW-0371	J:60000
MGI:96201	Hoxd1	homeobox D1	2		sequence-specific DNA binding			IEA	IPR017970	J:72247
MGI:96207	Hoxd3	homeobox D3	2		DNA binding			IEA	IPR001356 IPR001827 IPR009057 IPR020479	J:72247
MGI:96207	Hoxd3	homeobox D3	2		DNA binding			IEA	KW-0238 KW-0371	J:60000
MGI:96207	Hoxd3	homeobox D3	2		sequence-specific DNA binding			IEA	IPR017970	J:72247
MGI:96208	Hoxd4	homeobox D4	2		DNA binding			IEA	IPR001356 IPR001827 IPR009057 IPR017995 IPR020479	J:72247
MGI:96208	Hoxd4	homeobox D4	2		DNA binding			IEA	KW-0238 KW-0371	J:60000
MGI:96208	Hoxd4	homeobox D4	2		sequence-specific DNA binding			IEA	IPR017970	J:72247
MGI:96209	Hoxd8	homeobox D8	2		DNA binding			IEA	KW-0238 KW-0371	J:60000
MGI:96209	Hoxd8	homeobox D8	2		DNA binding			IEA	IPR001356 IPR001827 IPR009057 IPR020479	J:72247
MGI:96209	Hoxd8	homeobox D8	2		RNA polymerase II regulatory region sequence-specific DNA binding			ISO	P13378	J:164563
MGI:96209	Hoxd8	homeobox D8	2		sequence-specific DNA binding			IEA	IPR017970	J:72247
MGI:96210	Hoxd9	homeobox D9	2		DNA binding			IDA		J:41205
MGI:96210	Hoxd9	homeobox D9	2		RNA polymerase II regulatory region sequence-specific DNA binding			ISO	P28356	J:164563
MGI:96210	Hoxd9	homeobox D9	2		sequence-specific DNA binding			IEA	IPR017970	J:72247
MGI:96202	Hoxd10	homeobox D10	2		DNA binding			IDA		J:41205
MGI:96202	Hoxd10	homeobox D10	2		sequence-specific DNA binding			IEA	IPR017970	J:72247
MGI:96203	Hoxd11	homeobox D11	2		DNA binding			IEA	KW-0238 KW-0371	J:60000
MGI:96203	Hoxd11	homeobox D11	2		DNA binding			IEA	IPR001356 IPR009057 IPR020479	J:72247
MGI:96203	Hoxd11	homeobox D11	2		sequence-specific DNA binding			IEA	IPR017970	J:72247
MGI:96204	Hoxd12	homeobox D12	2		DNA binding			IEA	KW-0238 KW-0371	J:60000
MGI:96204	Hoxd12	homeobox D12	2		DNA binding			IEA	IPR001356 IPR009057 IPR020479	J:72247
MGI:96204	Hoxd12	homeobox D12	2		sequence-specific DNA binding			IEA	IPR017970	J:72247
MGI:96205	Hoxd13	homeobox D13	2		DNA binding	has the participant Epha4		IDA		J:144018
MGI:96205	Hoxd13	homeobox D13	2		DNA binding			ISO	P35453	J:164563
MGI:96205	Hoxd13	homeobox D13	2		RNA polymerase II core promoter proximal region sequence-specific DNA binding			IDA		J:107262
MGI:96205	Hoxd13	homeobox D13	2		sequence-specific DNA binding			IEA	IPR017970	J:72247
MGI:109369	Hp1bp3	heterochromatin protein 1, binding protein 3	4		DNA binding			ISO	Q5SSJ5	J:164563
MGI:96223	Hr	hairless	14		DNA binding			IEA	KW-0238	J:60000
MGI:96238	Hsf1	heat shock factor 1	15		DNA binding			IDA		J:74044
MGI:96238	Hsf1	heat shock factor 1	15		RNA polymerase II core promoter proximal region sequence-specific DNA binding			ISO	Q00613	J:164563
MGI:96238	Hsf1	heat shock factor 1	15		RNA polymerase II core promoter sequence-specific DNA binding			IDA		J:140801
MGI:96238	Hsf1	heat shock factor 1	15		RNA polymerase II intronic transcription regulatory region sequence-specific DNA binding			ISO	Q00613	J:73065
MGI:96238	Hsf1	heat shock factor 1	15		sequence-specific DNA binding	happens in lens		IDA		J:142548
MGI:96238	Hsf1	heat shock factor 1	15		sequence-specific single stranded DNA binding			ISO	RGD:620913	J:155856
MGI:96239	Hsf2	heat shock factor 2	10		DNA binding			IDA		J:74044
MGI:96239	Hsf2	heat shock factor 2	10		RNA polymerase II core promoter sequence-specific DNA binding			IDA		J:140801
MGI:96239	Hsf2	heat shock factor 2	10		RNA polymerase II intronic transcription regulatory region sequence-specific DNA binding			ISO	Q03933	J:73065
MGI:96239	Hsf2	heat shock factor 2	10		RNA polymerase II regulatory region sequence-specific DNA binding			ISO	Q03933	J:164563
MGI:96239	Hsf2	heat shock factor 2	10		sequence-specific DNA binding	happens in lens		IDA		J:142548
MGI:3045337	Hsf3	heat shock transcription factor 3	X		chromatin DNA binding			IDA		J:159048
MGI:3045337	Hsf3	heat shock transcription factor 3	X		DNA binding			IEA	KW-0238	J:60000
MGI:3045337	Hsf3	heat shock transcription factor 3	X		sequence-specific DNA binding			IDA		J:159048
MGI:1347058	Hsf4	heat shock transcription factor 4	8		DNA binding			IEA	KW-0238	J:60000
MGI:1347058	Hsf4	heat shock transcription factor 4	8		sequence-specific DNA binding	happens in lens		IDA		J:142548
MGI:2685585	Hsf5	heat shock transcription factor family member 5	11		DNA binding			IEA	KW-0238	J:60000
MGI:2685585	Hsf5	heat shock transcription factor family member 5	11		sequence-specific DNA binding			IEA	IPR000232	J:72247
MGI:96249	Hsp84-3	heat shock protein, 3	12		sequence-specific DNA binding			IDA		J:39331
MGI:1926884	Huwe1	HECT, UBA and WWE domain containing 1	X		DNA binding			IEA	KW-0238	J:60000
MGI:1914584	Hypm	huntingtin interacting protein M	X		DNA binding			IBA	PTN000604564	J:161428
MGI:104815	Ier2	immediate early response 2	8		DNA binding			ISO	Q9BTL4	J:164563
MGI:96428	Ifi203	interferon activated gene 203	1		core promoter binding			ISO	Q16666	J:164563
MGI:96428	Ifi203	interferon activated gene 203	1		double-stranded DNA binding			ISO	Q16666	J:164563
MGI:96428	Ifi203	interferon activated gene 203	1		RNA polymerase II core promoter proximal region sequence-specific DNA binding			ISO	Q16666	J:164563
MGI:96429	Ifi204	interferon activated gene 204	1		core promoter binding			ISO	Q16666	J:164563
MGI:96429	Ifi204	interferon activated gene 204	1		double-stranded DNA binding			IDA		J:145965
MGI:96429	Ifi204	interferon activated gene 204	1		double-stranded DNA binding			ISO	Q16666	J:164563
MGI:96429	Ifi204	interferon activated gene 204	1		RNA polymerase II core promoter proximal region sequence-specific DNA binding			ISO	Q16666	J:164563
MGI:101847	Ifi205	interferon activated gene 205	1		core promoter binding			ISO	Q16666	J:164563
MGI:101847	Ifi205	interferon activated gene 205	1		double-stranded DNA binding			IDA		J:145965
MGI:101847	Ifi205	interferon activated gene 205	1		double-stranded DNA binding			ISO	Q16666	J:164563
MGI:101847	Ifi205	interferon activated gene 205	1		RNA polymerase II core promoter proximal region sequence-specific DNA binding			ISO	Q16666	J:164563
MGI:1918836	Ifih1	interferon induced with helicase C domain 1	2		DNA binding			IEA	IPR006935	J:72247
MGI:1921166	Ift57	intraflagellar transport 57	16		DNA binding			IEA	KW-0238	J:60000
MGI:99954	Ighmbp2	immunoglobulin mu binding protein 2	19		DNA binding			ISO	P38935	J:164563
MGI:99954	Ighmbp2	immunoglobulin mu binding protein 2	19		DNA binding			ISO	RGD:68325	J:155856
MGI:99954	Ighmbp2	immunoglobulin mu binding protein 2	19		G-rich single-stranded DNA binding			IDA		J:4973
MGI:99954	Ighmbp2	immunoglobulin mu binding protein 2	19		RNA polymerase II regulatory region sequence-specific DNA binding			ISO	Q9EQN5	J:73065
MGI:1342540	Ikzf1	IKAROS family zinc finger 1	11		DNA binding			IDA		J:21613 J:73976
MGI:1342540	Ikzf1	IKAROS family zinc finger 1	11		DNA binding	has the participant Pomc		IDA		J:97402
MGI:1342540	Ikzf1	IKAROS family zinc finger 1	11		DNA binding			ISO	Q13422	J:164563
MGI:1342540	Ikzf1	IKAROS family zinc finger 1	11		RNA polymerase II core promoter sequence-specific DNA binding			IDA		J:182882
MGI:1342540	Ikzf1	IKAROS family zinc finger 1	11		RNA polymerase II distal enhancer sequence-specific DNA binding			IDA		J:182882
MGI:1342540	Ikzf1	IKAROS family zinc finger 1	11		sequence-specific DNA binding			IMP	MGI:2158738	J:20671
MGI:1342540	Ikzf1	IKAROS family zinc finger 1	11		transcription regulatory region DNA binding			IDA		J:142858
MGI:1342541	Ikzf2	IKAROS family zinc finger 2	1		DNA binding			IEA	KW-0238	J:60000
MGI:1342541	Ikzf2	IKAROS family zinc finger 2	1		transcription regulatory region DNA binding			IBA	PTN000696108	J:161428
MGI:1342542	Ikzf3	IKAROS family zinc finger 3	11		DNA binding			IEA	KW-0238	J:60000
MGI:1342542	Ikzf3	IKAROS family zinc finger 3	11		RNA polymerase II regulatory region sequence-specific DNA binding			IDA		J:40023
MGI:1342542	Ikzf3	IKAROS family zinc finger 3	11		sequence-specific DNA binding			IDA		J:40023
MGI:1343139	Ikzf4	IKAROS family zinc finger 4	10		DNA binding			IEA	KW-0238	J:60000
MGI:1343139	Ikzf4	IKAROS family zinc finger 4	10		sequence-specific DNA binding			IDA		J:198757
MGI:1343139	Ikzf4	IKAROS family zinc finger 4	10		transcription regulatory region DNA binding			IBA	PTN000696108	J:161428
MGI:1914393	Ikzf5	IKAROS family zinc finger 5	7		DNA binding			IEA	KW-0238	J:60000
MGI:1914393	Ikzf5	IKAROS family zinc finger 5	7		RNA polymerase II regulatory region sequence-specific DNA binding			IBA	PTN001348477	J:161428
MGI:1915031	Ilf2	interleukin enhancer binding factor 2	3		DNA binding			ISA	Q12905	J:74487
MGI:1915031	Ilf2	interleukin enhancer binding factor 2	3		DNA binding			ISO	Q12905	J:164563
MGI:1339973	Ilf3	interleukin enhancer binding factor 3	9		DNA binding			ISO	Q12906	J:164563
MGI:1339973	Ilf3	interleukin enhancer binding factor 3	9		DNA binding			TAS		J:74487
MGI:96567	Impdh1	inosine 5'-phosphate dehydrogenase 1	6		DNA binding			ISO	P20839	J:164563
MGI:109367	Impdh2	inosine 5'-phosphate dehydrogenase 2	9		DNA binding			IEA	KW-0238	J:60000
MGI:1916510	Ing2	inhibitor of growth family, member 2	8		DNA binding			ISO	Q9H160	J:164563
MGI:1915392	Ino80	INO80 complex subunit	2		DNA binding			ISO	Q9ULG1	J:164563
MGI:1859980	Insm1	insulinoma-associated 1	2		chromatin DNA binding			ISO	Q01101	J:164563
MGI:1859980	Insm1	insulinoma-associated 1	2		core promoter binding			ISO	Q01101	J:164563
MGI:1859980	Insm1	insulinoma-associated 1	2		DNA binding			IEA	KW-0238	J:60000
MGI:1859980	Insm1	insulinoma-associated 1	2		RNA polymerase II core promoter proximal region sequence-specific DNA binding			ISO	Q01101	J:164563
MGI:1930787	Insm2	insulinoma-associated 2	12		DNA binding			IEA	KW-0238	J:60000
MGI:96590	Irf1	interferon regulatory factor 1	11		DNA binding			IDA		J:86244
MGI:96590	Irf1	interferon regulatory factor 1	11		regulatory region DNA binding			IEA	IPR001346	J:72247
MGI:96590	Irf1	interferon regulatory factor 1	11		RNA polymerase II core promoter proximal region sequence-specific DNA binding			ISO	P10914	J:164563
MGI:96590	Irf1	interferon regulatory factor 1	11		sequence-specific DNA binding	uses C1ra		IDA		J:121092
MGI:96590	Irf1	interferon regulatory factor 1	11		sequence-specific DNA binding			ISO	RGD:2920	J:155856
MGI:96591	Irf2	interferon regulatory factor 2	8		DNA binding			ISO	P14316	J:164563
MGI:96591	Irf2	interferon regulatory factor 2	8		regulatory region DNA binding			IEA	IPR001346	J:72247
MGI:96591	Irf2	interferon regulatory factor 2	8		RNA polymerase II regulatory region sequence-specific DNA binding			ISO	P14316	J:164563
MGI:1859179	Irf3	interferon regulatory factor 3	7		DNA binding			IEA	KW-0238	J:60000
MGI:1859179	Irf3	interferon regulatory factor 3	7		regulatory region DNA binding			IEA	IPR001346	J:72247
MGI:1859179	Irf3	interferon regulatory factor 3	7		transcription regulatory region DNA binding		UniProtKB:C0IXK2	IDA		J:143596
MGI:1096873	Irf4	interferon regulatory factor 4	13		DNA binding			IEA	KW-0238	J:60000
MGI:1096873	Irf4	interferon regulatory factor 4	13		regulatory region DNA binding			IEA	IPR001346	J:72247
MGI:1096873	Irf4	interferon regulatory factor 4	13		RNA polymerase II core promoter proximal region sequence-specific DNA binding			ISO	Q15306	J:164563
MGI:1096873	Irf4	interferon regulatory factor 4	13		sequence-specific DNA binding			IDA		J:188767 J:189230 J:190118
MGI:1350924	Irf5	interferon regulatory factor 5	6		DNA binding			IEA	KW-0238	J:60000
MGI:1350924	Irf5	interferon regulatory factor 5	6		regulatory region DNA binding			IEA	IPR001346	J:72247
MGI:1859211	Irf6	interferon regulatory factor 6	1		DNA binding			IDA		J:153386
MGI:1859211	Irf6	interferon regulatory factor 6	1		regulatory region DNA binding			IEA	IPR001346	J:72247
MGI:1859212	Irf7	interferon regulatory factor 7	7		DNA binding			ISO	Q92985	J:164563
MGI:1859212	Irf7	interferon regulatory factor 7	7		regulatory region DNA binding			IEA	IPR001346	J:72247
MGI:1859212	Irf7	interferon regulatory factor 7	7		RNA polymerase II core promoter sequence-specific DNA binding			ISO	Q92985	J:164563
MGI:96395	Irf8	interferon regulatory factor 8	8		DNA binding			IDA		J:131331
MGI:96395	Irf8	interferon regulatory factor 8	8		regulatory region DNA binding			IEA	IPR001346	J:72247
MGI:107587	Irf9	interferon regulatory factor 9	14		core promoter binding			ISO	Q00978	J:164563
MGI:107587	Irf9	interferon regulatory factor 9	14		DNA binding			IEA	KW-0238	J:60000
MGI:107587	Irf9	interferon regulatory factor 9	14		regulatory region DNA binding			IEA	IPR001346	J:72247
MGI:1197515	Irx1	Iroquois related homeobox 1 (Drosophila)	13		DNA binding			IEA	KW-0238 KW-0371	J:60000
MGI:1197515	Irx1	Iroquois related homeobox 1 (Drosophila)	13		DNA binding			IEA	IPR001356 IPR003893 IPR008422 IPR009057	J:72247
MGI:1197515	Irx1	Iroquois related homeobox 1 (Drosophila)	13		sequence-specific DNA binding			IEA	IPR017970	J:72247
MGI:1197526	Irx2	Iroquois related homeobox 2 (Drosophila)	13		DNA binding			IEA	KW-0238 KW-0371	J:60000
MGI:1197526	Irx2	Iroquois related homeobox 2 (Drosophila)	13		DNA binding			IEA	IPR001356 IPR003893 IPR008422 IPR009057	J:72247
MGI:1197526	Irx2	Iroquois related homeobox 2 (Drosophila)	13		sequence-specific DNA binding			IEA	IPR017970	J:72247
MGI:1197522	Irx3	Iroquois related homeobox 3	8		DNA binding			IEA	KW-0238 KW-0371	J:60000
MGI:1197522	Irx3	Iroquois related homeobox 3	8		DNA binding			IEA	IPR001356 IPR003893 IPR008422 IPR009057	J:72247
MGI:1197522	Irx3	Iroquois related homeobox 3	8		sequence-specific DNA binding			IEA	IPR017970	J:72247
MGI:1355275	Irx4	Iroquois related homeobox 4 (Drosophila)	13		DNA binding			IEA	IPR001356 IPR003893 IPR008422 IPR009057	J:72247
MGI:1355275	Irx4	Iroquois related homeobox 4 (Drosophila)	13		DNA binding			IEA	KW-0238 KW-0371	J:60000
MGI:1355275	Irx4	Iroquois related homeobox 4 (Drosophila)	13		sequence-specific DNA binding			IEA	IPR017970	J:72247
MGI:1859086	Irx5	Iroquois related homeobox 5 (Drosophila)	8		DNA binding			IEA	IPR001356 IPR003893 IPR008422 IPR009057	J:72247
MGI:1859086	Irx5	Iroquois related homeobox 5 (Drosophila)	8		DNA binding			IEA	KW-0238 KW-0371	J:60000
MGI:1859086	Irx5	Iroquois related homeobox 5 (Drosophila)	8		sequence-specific DNA binding			IEA	IPR017970	J:72247
MGI:1927642	Irx6	Iroquois related homeobox 6 (Drosophila)	8		DNA binding			IEA	KW-0238 KW-0371	J:60000
MGI:1927642	Irx6	Iroquois related homeobox 6 (Drosophila)	8		DNA binding			IEA	IPR001356 IPR003893 IPR008422 IPR009057	J:72247
MGI:1927642	Irx6	Iroquois related homeobox 6 (Drosophila)	8		sequence-specific DNA binding			IEA	IPR017970	J:72247
MGI:101791	Isl1	ISL1 transcription factor, LIM/homeodomain	13		DNA binding			IDA		J:158135
MGI:101791	Isl1	ISL1 transcription factor, LIM/homeodomain	13		enhancer sequence-specific DNA binding			ISO	P61371	J:164563
MGI:101791	Isl1	ISL1 transcription factor, LIM/homeodomain	13		RNA polymerase II core promoter proximal region sequence-specific DNA binding			ISO	RGD:61957	J:155856
MGI:101791	Isl1	ISL1 transcription factor, LIM/homeodomain	13		sequence-specific DNA binding			ISO	RGD:61957	J:155856
MGI:109156	Isl2	insulin related protein 2 (islet 2)	9		DNA binding			IEA	IPR001356 IPR009057	J:72247
MGI:109156	Isl2	insulin related protein 2 (islet 2)	9		DNA binding			IEA	KW-0238 KW-0371	J:60000
MGI:109156	Isl2	insulin related protein 2 (islet 2)	9		sequence-specific DNA binding			IEA	IPR017970	J:72247
MGI:1918847	Isx	intestine specific homeobox	8		DNA binding			IEA	IPR001356 IPR009057	J:72247
MGI:1918847	Isx	intestine specific homeobox	8		DNA binding			IEA	KW-0238 KW-0371	J:60000
MGI:1918847	Isx	intestine specific homeobox	8		sequence-specific DNA binding	uses Scarb1|uses Bco1		IDA		J:221145
MGI:1920723	Iws1	IWS1 homolog (S. cerevisiae)	18		DNA binding			IEA	IPR017923	J:72247
MGI:1922760	Izumo2	IZUMO family member 2	7		sequence-specific DNA binding			IBA	PTN001980721	J:161428
MGI:1922760	Izumo2	IZUMO family member 2	7		transcription regulatory region DNA binding			IBA	PTN001980721	J:161428
MGI:104813	Jarid2	jumonji, AT rich interactive domain 2	13		DNA binding			IDA		J:86133
MGI:104813	Jarid2	jumonji, AT rich interactive domain 2	13		DNA binding			TAS		J:158991
MGI:104813	Jarid2	jumonji, AT rich interactive domain 2	13		RNA polymerase II regulatory region sequence-specific DNA binding			IDA		J:86133
MGI:96493	Jchain	immunoglobulin joining chain	5	contributes_to	single-stranded DNA binding			ISO	P01591	J:164563
MGI:1932093	Jdp2	Jun dimerization protein 2	12		DNA binding			IDA		J:67261
MGI:1932093	Jdp2	Jun dimerization protein 2	12		double-stranded DNA binding			ISO	RGD:621611	J:155856
MGI:1932093	Jdp2	Jun dimerization protein 2	12		RNA polymerase II core promoter proximal region sequence-specific DNA binding			IDA		J:67261
MGI:1932093	Jdp2	Jun dimerization protein 2	12		sequence-specific DNA binding			IEA	IPR004827	J:72247
MGI:106214	Jrk	jerky	15		DNA binding			IEA	IPR007889 IPR009057	J:72247
MGI:106214	Jrk	jerky	15		DNA binding			IEA	KW-0238	J:60000
MGI:1924782	Jrkl	Jrk-like	9		DNA binding			IEA	KW-0238	J:60000
MGI:1924782	Jrkl	Jrk-like	9		DNA binding			IEA	IPR007889 IPR009057	J:72247
MGI:96646	Jun	jun proto-oncogene	4		cAMP response element binding			ISO	P05412	J:164563
MGI:96646	Jun	jun proto-oncogene	4		DNA binding			IDA		J:56009 J:83936 J:167965
MGI:96646	Jun	jun proto-oncogene	4		double-stranded DNA binding			ISO	RGD:2943	J:155856
MGI:96646	Jun	jun proto-oncogene	4		RNA polymerase II core promoter proximal region sequence-specific DNA binding			IBA	PTN000894784	J:161428
MGI:96646	Jun	jun proto-oncogene	4		RNA polymerase II distal enhancer sequence-specific DNA binding			ISO	P05412	J:164563
MGI:96646	Jun	jun proto-oncogene	4		sequence-specific DNA binding			ISO	RGD:2943	J:155856
MGI:96646	Jun	jun proto-oncogene	4		transcription regulatory region DNA binding			IDA		J:148710
MGI:96646	Jun	jun proto-oncogene	4		transcription regulatory region DNA binding			ISO	P05412	J:164563
MGI:96647	Junb	jun B proto-oncogene	8		DNA binding			IDA		J:79339
MGI:96647	Junb	jun B proto-oncogene	8		DNA binding			ISO	RGD:2944	J:155856
MGI:96647	Junb	jun B proto-oncogene	8		double-stranded DNA binding			ISO	RGD:2944	J:155856
MGI:96647	Junb	jun B proto-oncogene	8		RNA polymerase II core promoter proximal region sequence-specific DNA binding			IMP		J:75359
MGI:96647	Junb	jun B proto-oncogene	8		RNA polymerase II regulatory region sequence-specific DNA binding			IDA		J:148987
MGI:96647	Junb	jun B proto-oncogene	8		sequence-specific DNA binding			ISO	RGD:2944	J:155856
MGI:96648	Jund	jun D proto-oncogene	8		DNA binding			IDA		J:79339
MGI:96648	Jund	jun D proto-oncogene	8		double-stranded DNA binding			ISO	RGD:2945	J:155856
MGI:96648	Jund	jun D proto-oncogene	8		RNA polymerase II core promoter proximal region sequence-specific DNA binding			IDA		J:215663
MGI:96648	Jund	jun D proto-oncogene	8		sequence-specific DNA binding			ISO	RGD:2945	J:155856
MGI:96648	Jund	jun D proto-oncogene	8		transcription regulatory region DNA binding			ISO	P17535	J:164563
MGI:96648	Jund	jun D proto-oncogene	8		transcription regulatory region DNA binding			ISO	RGD:2945	J:155856
MGI:1343094	Kat2b	K(lysine) acetyltransferase 2B	17		RNA polymerase II regulatory region sequence-specific DNA binding			IDA		J:173973
MGI:2442415	Kat6a	K(lysine) acetyltransferase 6A	8		DNA binding			ISO	Q92794	J:164563
MGI:1858746	Kat6b	K(lysine) acetyltransferase 6B	14		DNA binding			IEA	IPR005818	J:72247
MGI:1929258	Kcnip3	Kv channel interacting protein 3, calsenilin	2		DNA binding			IDA		J:74345
MGI:1929258	Kcnip3	Kv channel interacting protein 3, calsenilin	2		sequence-specific DNA binding			ISO	RGD:70888	J:155856
MGI:1196256	Kdm1a	lysine (K)-specific demethylase 1A	4		DNA binding			IEA	IPR009057	J:72247
MGI:1196256	Kdm1a	lysine (K)-specific demethylase 1A	4		telomeric DNA binding			ISO	O60341	J:164563
MGI:1196256	Kdm1a	lysine (K)-specific demethylase 1A	4		transcription regulatory region DNA binding			IDA		J:150066
[truncated: 3,103 more rows]
